# Supplementary material for: Protein interaction network topology uncovers melanogenesis regulatory network components within functional genomics datasets
Source: BMC Syst Biol. 2010 Jun 15;4:84. doi: 10.1186/1752-0509-4-84 (PMC2904735; doi:10.1186/1752-0509-4-84)
Supplement: Additional file 2 — Table S1: siRNAs from our genome wide siRNA screen with Z-score < -1 or > 1. [file 1752-0509-4-84-S2.XLS]

## Sheet: siRNAs that stimulate pigment
Gene	accession#	abs/ctg ratio 1	abs/ctg ratio 2	avg	stdev	log 2	z-score	Locus ID	Unigene	Gene Name	Aliases	LocusLink	Type	Chromosome (from UCSC)	Chromosome (from SOURCE)	Map (UCSC)	Map (SOURCE)	Strand	Start	End	GO: Molecular Function	GO: Biological Process	GO: Cellular Component
BRAF	NM_004333	3.751	5.334	4.542	0.791	2.18333	27.1223	673	Hs.490366	V-raf murine sarcoma viral oncogene homolog B1	||2.7.1.-||BRAF||BRAF1||ONCOGENE BRAF||B-raf 1||RAFB1 BRAF/AKAP9 FUSION GENE||94 kDa B-raf protein||v-raf murine sarcoma viral oncogene homolog B1||Murine sarcoma viral (v-raf) oncogene homolog B1||	673	RefSeq	7	7	7q34	7q34	-	139887462	140077748	ATP binding	anti-apoptosis
FLJ10842	NM_018238	3.076	2.874	2.975	0.101	1.57289	15.1097	55750	Hs.260238	Multiple substrate lipid kinase	||MuLK||Multiple substrate lipid kinase||	55750	RefSeq	7	7	7q34	7q34	+	140708436	140807393	diacylglycerol kinase activity	protein kinase C activation
LOC286114	XM_374257	0.912	4.47	2.691	1.778	1.42814	12.9326	286114	Hs.357242	Hypothetical protein LOC286114	||LOC286114||hypothetical protein LOC286114||	286114			8		8p21.3
IL20	NM_018724	3.844	0.754	2.299	1.545	1.20101	9.92748	50604	Hs.272373	Interleukin 20	||IL20||Interleukin 20||	50604	RefSeq	1	1	1q32.1	1q32	+	203427548	203430654	interleukin-20 receptor binding	hemopoiesis	extracellular region
COASY	NM_025233	2.128	2.236	2.182	0.054	1.12565	9.03056	80347	Hs.296422	Coenzyme A synthase	||COASY||Coenzyme A synthase||	80347	RefSeq	17	17	17q21.2	17q12-q21	+	37967725	37971818	ATP binding	biosynthesis	cellular component unknown
MKNK2	NM_017572	2.114	2.038	2.076	0.038	1.05381	8.21796	2872	Hs.515032	MAP kinase interacting serine/threonine kinase 2	||MKNK2||MNK2||MKNK2B||MAPK-INTERACTING KINASE 2||GPRK7, FORMERLY MKNK2A||MAP kinase-interacting serine/threonine kinase 2||MAP kinase interacting serine/threonine kinase 2||G PROTEIN-COUPLED RECEPTOR KINASE 7, FORMERLY||MITOGEN-ACTIVATED PROTEIN KINASE-INTERACTING SERINE/THREONINE KINASE 2||Putative map kinase interacting kinase [Homo sapiens]||	2872	RefSeq	19	19	19p13.3	19p13.3	-	1988469	2002233	ATP binding	cell surface receptor linked signal transduction
RNF4	NM_002938	2.983	1.118	2.05	0.932	1.03562	8.01864	6047	Hs.66394	Ring finger protein 4	||RNF4||Ring finger protein 4||	6047	RefSeq	4	4	4p16.3	4p16.3	+	2438037	2484812	transcription coactivator activity	protein ubiquitination	nucleus
ZNF539	NM_203282	2.064	1.933	1.998	0.065	0.998557	7.62001	399655	Hs.434406	Zinc finger protein 539	||||ZNF539||Zinc finger protein 539||		RefSeq	19	19	19p12	19p12	+	24061834	24104494	nucleic acid binding	regulation of transcription, DNA-dependent	intracellular
GAP43	NM_002045	2.023	1.867	1.945	0.077	0.95977	7.21371	2596	Hs.134974	Growth associated protein 43	||neuromodulin||GAP43||PP46||protein F1||calmodulin-binding protein P-57||neural phosphoprotein B-50||axonal membrane protein GAP-43||neuron growth-associated protein 43||Growth associated protein 43||nerve growth-related peptide GAP43||	2596	RefSeq	3	3	3q13.31	3q13.1-q13.2	+	116825141	116922842	calmodulin binding	cell differentiation	membrane
HIPK1	NM_152696	1.8	1.961	1.881	0.08	0.9115	6.72309	204851	Hs.532363	Homeodomain interacting protein kinase 1	||KIAA0630||HIPK1||HOMEODOMAIN-INTERACTING PROTEIN KINASE 1||Homeodomain interacting protein kinase 1||	204851	RefSeq	1	1	1p13.2	1p13.2	+	114184037	114226735	ATP binding	protein amino acid phosphorylation	nucleus
FLJ38374	NM_182583	1.879	1.857	1.868	0.011	0.901494	6.62343	284800	Hs.449065	Hypothetical protein FLJ38374	||FLJ38374||hypothetical protein FLJ38374||	284800	RefSeq	20	20	20p11.1	20p11.1	+	25983290	26015193
LOC401541	XM_376892	1.897	1.762	1.829	0.067	0.871055	6.32446
SYT10	NM_198992	1.885	1.763	1.824	0.061	0.867106	6.28613	341359	Hs.118703	Synaptotagmin X	||SYT10||synaptotagmin X||	341359	RefSeq	12	12	12p11.1	12p11.1	-	33419614	33484021	calcium ion binding	transport	integral to membrane
CDH23	NM_022124	1.716	1.867	1.792	0.075	0.841571	6.04081	64072	Hs.546421	Cadherin-like 23	||||CDH23||Cadherin-like 23||		RefSeq	10	10	10q22.1	10q21-q22	+	72826696	73245659	calcium ion binding	calcium-dependent cell-cell adhesion	integral to membrane
LOC400957	XM_379097	1.798	1.775	1.786	0.011	0.836732	5.99482		Hs.170358	Hypothetical gene supported by AK122786	||||FLJ16341||hypothetical gene supported by AK122786||	400957			2		2p16.1
LOC128629	XM_066069	1.653	1.918	1.785	0.132	0.835924	5.98715
LOC399947	NM_207645	1.659	1.842	1.751	0.091	0.808179	5.72651	399947	Hs.172982	Similar to expressed sequence AI593442	||LOC399947||similar to expressed sequence AI593442||	399947	RefSeq	11	11	11q22.3	11q22.3	+	108798084	108801532
KRTAP13-4	NM_181600	1.672	1.828	1.75	0.078	0.807355	5.71884	284827	Hs.553677	Keratin associated protein 13-4	||KRTAP13-4||Keratin associated protein 13-4||	284827	RefSeq	21	21	21q22.11	21q22.1	+	30724464	30724947	receptor activity
NXF1	NM_006362	1.6	1.889	1.744	0.144	0.8024	5.67285	10482	Hs.523739	Nuclear RNA export factor 1	||NXF1||TAP||TIP-ASSOCIATED PROTEIN||MEX67, YEAST, HOMOLOG OF||nuclear RNA export factor 1||	10482	RefSeq	11	11	11q12.3	11q12-q13	-	62316219	62329529	RNA binding	mRNA processing	nucleus
MAP3K7	NM_003188	1.733	1.748	1.74	0.007	0.799087	5.64218	6885	Hs.485968	Mitogen-activated protein kinase kinase kinase 7	||TAK1d||MAP3K7||TAK1c||TAK1b||TGF-BETA-ACTIVATED KINASE 1 TAK1a||TRANSFORMING GROWTH FACTOR-BETA-ACTIVATED KINASE 1||Mitogen-activated protein kinase kinase kinase 7||	6885	RefSeq	6	6	6q15	6q16.1-q16.3	-	91282073	91353628	ATP binding	protein amino acid phosphorylation
MAP2K1	NM_002755	1.836	1.639	1.738	0.098	0.797428	5.62685	5604	Hs.145442	Mitogen-activated protein kinase kinase 1	||PRKMK1||MKK1||MAPKK1||MEK1||MAP2K1||MAPK/ERK KINASE 1||PROTEIN KINASE, MITOGEN-ACTIVATED, KINASE 1||Mitogen-activated protein kinase kinase 1||	5604	RefSeq	15	15	15q22.31	15q22.1-q22.33	+	64466678	64570935	ATP binding	cell motility
MYLK2	NM_033118	1.748	1.68	1.714	0.034	0.777367	5.44287	85366	Hs.86092	Myosin light chain kinase 2, skeletal muscle	||MYLK2||MLCK, SKELETAL/CARDIAC||MYOSIN LIGHT POLYPEPTIDE KINASE, SKELETAL/CARDIAC||Myosin light chain kinase 2, skeletal muscle||	85366	RefSeq	20	20	20q11.21	20q13.31	+	29871044	29886153	ATP binding	protein amino acid phosphorylation
LOC400939	XM_379072	1.752	1.626	1.689	0.063	0.756169	5.25122		Hs.551607	Hypothetical LOC400939	||||na||hypothetical LOC400939||	400939			2		2p25.2
AKAP3	NM_006422	1.658	1.708	1.683	0.024	0.751035	5.20522	10566	Hs.98397	A kinase (PRKA) anchor protein 3	||AKAP110||SOB1||FSP95||AKAP3||A-KINASE ANCHOR PROTEIN, 110-KD||A-KINASE ANCHOR PROTEIN 3||SPERM OOCYTE-BINDING PROTEIN 1||FIBROUS SHEATH PROTEIN, 95-KD||A kinase (PRKA) anchor protein 3||	10566	RefSeq	12	12	12p13.32	12p13.3	-	4594937	4624604	protein kinase A binding	acrosome reaction
MINK	NM_015716	1.731	1.605	1.668	0.063	0.738119	5.09023	50488	Hs.443417	Misshapen-like kinase 1 (zebrafish)	||MINK1||Misshapen-like kinase 1 (zebrafish)||	50488	RefSeq	17	17	17p13.2	17p13.2	+	4683350	4742134	ATP binding	JNK cascade
DNAJC3	NM_006260	1.618	1.707	1.662	0.044	0.73292	5.04423	5611	Hs.59214	DnaJ (Hsp40) homolog, subfamily C, member 3	||||DNAJC3||DnaJ (Hsp40) homolog, subfamily C, member 3||		RefSeq	13	13	13q32.1	13q32	+	95127483	95241285	binding	defense response	cytoplasm
GK2	NM_033214	1.586	1.72	1.653	0.066	0.725087	4.97524	2712	Hs.98008	Glycerol kinase 2	||GKP2||GKTA||GK2||Glycerol kinase 2||glycerol kinase pseudogene 2||glycerol kinase testis specific 2||GLYCEROL KINASE, TESTICULAR, TYPE A||	2712	RefSeq	4	4	4q21.21	4q13	-	80684686	80686551	ATP binding	carbohydrate metabolism	cytoplasm
LMTK2	NM_014916	1.656	1.646	1.651	0.004	0.72334	4.95991	22853	Hs.444179	Lemur tyrosine kinase 2	||LMTK2||Lemur tyrosine kinase 2||	22853	RefSeq	7	7	7q21.3	7q21.3	+	97380847	97480252	ATP binding	autophosphorylation	integral to membrane
GK	NM_000167	1.607	1.688	1.647	0.04	0.719841	4.92924	2710	Hs.1466	Glycerol kinase	||2.7.1.30||GKD||GK||ATP:GLYCEROL PHOSPHOTRANSFERASE||Glycerol kinase||glycerol kinase isoform a||glycerol kinase isoform b||	2710	RefSeq	X	X	Xp21.2	Xp21.3	+	30431196	30508381	ATP binding	carbohydrate metabolism	cytoplasm
LOC400799	XM_375821	1.625	1.67	1.647	0.022	0.719841	4.92924		Hs.518499	Hypothetical gene supported by AK128015	||||FLJ46134||hypothetical gene supported by AK128015||	400799			1		1q25.3
KPNB1	NM_002265	1.635	1.656	1.646	0.01	0.718964	4.92158	3837	Hs.532793	Karyopherin (importin) beta 1	||KPNB1||IMPORTIN BETA-1||KARYOPHERIN BETA-1||Karyopherin (importin) beta 1||	3837	RefSeq	17	17	17q21.32	17q21.32	+	43082273	43116003	binding	NLS-bearing substrate-nucleus import	cytoplasm
MARK1	NM_018650	1.695	1.561	1.628	0.066	0.703101	4.78359	4139	Hs.497806	MAP/microtubule affinity-regulating kinase 1	||MARK1||KIAA1477||MAP/microtubule affinity-regulating kinase 1||	4139	RefSeq	1	1	1q41	1q41	+	217089962	217225667	ATP binding	cytoskeleton organization and biogenesis	cytoplasm
UNQ9370	NM_207447	1.65	1.605	1.627	0.022	0.702214	4.77592	400454	Hs.531264	IFMQ9370	||UNQ9370||IFMQ9370||	400454	RefSeq	15	15	15q26.1	15q26.1	+	91550298	91552281
FHR5	NM_030787	1.638	1.61	1.624	0.013	0.699552	4.75292	81494	Hs.282594	Complement factor H-related 5	||FHR5||CFHL5||FACTOR H-RELATED GENE 5||complement factor H-related 5||	81494	RefSeq	1	1	1q31.3	1q22-q23	+	193678364	193710461		complement activation, alternative pathway	extracellular region
FLJ39660	NM_173646	1.531	1.711	1.621	0.089	0.696884	4.72993	284992	Hs.376099	Hypothetical protein FLJ39660	||FLJ39660||hypothetical protein FLJ39660||	284992	RefSeq	2	2	2q33.1	2q33.1	+	197329861	197358164
BUB1	NM_004336	1.516	1.717	1.616	0.1	0.692427	4.6916	699	Hs.469649	BUB1 budding uninhibited by benzimidazoles 1 homolog (yeast)	||BUB1L||hBUB1||2.7.1.37||BUB1A||BUB1||putative serine/threonine-protein kinase||MITOTIC CHECKPOINT GENE BUB1||mitotic spindle checkpoint kinase||BUB1, S. CEREVISIAE, HOMOLOG OF||budding uninhibited by benzimidazoles 1 (yeast homolog)||BUB1 budding uninhibited by benzimidazoles 1 homolog (yeast)||BUDDING UNINHIBITED BY BENZIMIDAZOLES 1, S. CEREVISIAE, HOMOLOG OF||	699	RefSeq	2	2	2q13	2q14	-	111111642	111151853	ATP binding	cell cycle	kinetochore
HSPA1L	NM_005527	1.621	1.602	1.612	0.009	0.688852	4.66093	3305	Hs.80288	Heat shock 70kDa protein 1-like	||HSPA1L||HSP70-HOM||HEAT-SHOCK PROTEIN, 70-KD, HOMOLOGOUS||HEAT-SHOCK 70-KD PROTEIN-LIKE 1||heat shock 70kDa protein 1-like||	3305	RefSeq	6	6	6p21.33	6p21.3	-	31885374	31890786	ATP binding	response to unfolded protein
LOC400004	XM_378340	1.566	1.657	1.611	0.045	0.687956	4.65327		Hs.534767	Hypothetical LOC400004	||||na||hypothetical LOC400004||	400004			12		12p13.2
HIVEP2	NM_006734	1.604	1.615	1.61	0.005	0.687061	4.6456	3097	Hs.510172	Human immunodeficiency virus type I enhancer binding protein 2	||HIVEP2||MBP-2||OTTHUMP00000040180||HIV-EP2||MHC binding protein-2||HUMAN IMMUNODEFICIENCY VIRUS TYPE 1 ENHANCER-BINDING PROTEIN 2||human immunodeficiency virus type I enhancer-binding protein 2||human immunodeficiency virus type I enhancer binding protein 2||	3097	RefSeq	6	6	6q24.2	6q23-q24	-	143114298	143137675	DNA binding	regulation of transcription, DNA-dependent	nucleus
RALP	NM_203349	1.659	1.547	1.603	0.056	0.680774	4.59194	399694	Hs.552630	Rai-like protein	||RaLP||Rai-like protein||	399694	RefSeq	15	15	15q21.1	15q21.1-q21.2	-	46903226	47042933		intracellular signaling cascade
OTOG	XM_291816	1.526	1.667	1.597	0.07	0.675364	4.54594	340990	Hs.146467	Otogelin	||OTOG||Otogelin||OTGN||	340990			11		11p15.1				alpha-N-arabinofuranosidase activity	L-arabinose metabolism
MST1R	NM_002447	1.576	1.606	1.591	0.015	0.669934	4.49995	4486	Hs.517973	Macrophage stimulating 1 receptor (c-met-related tyrosine kinase)	||MST1R||MSP RECEPTOR||RON PROTEIN TYROSINE KINASE||MACROPHAGE STIMULATING PROTEIN RECEPTOR||Macrophage stimulating 1 receptor (c-met-related tyrosine kinase)||	4486	RefSeq	3	3	3p21.31	3p21.3	-	49899441	49916074	ATP binding	cell motility	integral to plasma membrane
TMPRSS9	NM_182973	1.573	1.601	1.587	0.014	0.666302	4.46928	360200	Hs.465560	Transmembrane protease, serine 9	||TMPRSS9||Transmembrane protease, serine 9||	360200	RefSeq	19	19	19p13.3	19p13.3	+	2340783	2377086	chymotrypsin activity	proteolysis and peptidolysis	integral to membrane
FLJ43808	NM_207438	1.602	1.571	1.586	0.015	0.665393	4.46162	400083	Hs.403526	Dynein, axonemal, heavy polypeptide 10	||DNAH10||Dynein, axonemal, heavy polypeptide 10||DYNEIN, AXONEMAL, HEAVY CHAIN 10||	196385	RefSeq	12	12	12q24.31	12q24.31	+	122844865	122891664	ATP binding	microtubule-based movement	dynein complex
LOC285194	XM_379207	1.508	1.662	1.585	0.076	0.664483	4.45395	285194	Hs.120364	Hypothetical protein LOC285194	||LOC285194||hypothetical protein LOC285194||	285194			3		3q13.31
LOC137829	XM_059923	1.501	1.653	1.577	0.076	0.657183	4.39262
MS4A2	NM_000139	1.576	1.573	1.575	0.001	0.655352	4.37729	2206	Hs.386748	Membrane-spanning 4-domains, subfamily A, member 2 (Fc fragment of IgE, high affinity I, receptor for; beta polypeptide)	||FCERI||MS4A1||MS4A2||FCER1B||Fc-epsilon receptor I beta-chain||Fc IgE RECEPTOR, BETA CHAIN||Fc epsilon receptor I beta-chain||MEMBRANE-SPANNING 4 DOMAINS, SUBFAMILY A, MEMBER 2||immunoglobulin E receptor, high affinity, beta polypeptide||Fc FRAGMENT OF IgE, HIGH AFFINITY I, RECEPTOR FOR, BETA SUBUNIT||membrane-spanning 4-domains, subfamily A, member 2 (Fc fragment of IgE, high affinity I, recep…	2206	RefSeq	11	11	11q12.1	11q13	+	59612712	59622593	IgE binding	G-protein coupled receptor protein signaling pathway	integral to plasma membrane
MAP4K3	NM_003618	1.603	1.539	1.571	0.032	0.651683	4.34663	8491	Hs.468239	Mitogen-activated protein kinase kinase kinase kinase 3	||MAP4K3||MAPKKKK3||GLK||RAB8IPL1, FORMERLY||RAB8-INTERACTING PROTEIN-LIKE 1, FORMERLY||GERMINAL CENTER KINASE-LIKE KINASE||Mitogen-activated protein kinase kinase kinase kinase 3||	8491	RefSeq	2	2	2p22.1	2p22.1	-	39388073	39575870	ATP binding	JNK cascade
MAP3K12	NM_006301	1.574	1.568	1.571	0.002	0.651683	4.34663	7786	Hs.211601	Mitogen-activated protein kinase kinase kinase 12	||ZPK||MAP3K12||DLK||ZIPPER PROTEIN KINASE||PROTEIN KINASE MUK||DUAL LEUCINE ZIPPER KINASE||Mitogen-activated protein kinase kinase kinase 12||	7786	RefSeq	12	12	12q13.13	12q13	-	52160546	52179538	ATP binding	JNK cascade	cytoplasm
DHRS4	NM_021004	1.552	1.588	1.57	0.017	0.650765	4.33896	10901	Hs.326950	Dehydrogenase/reductase (SDR family) member 4	||DHRS4||dehydrogenase/reductase (SDR family) member 4||	10901	RefSeq	14	14	14q11.2	14q11.2	+	23492804	23508326	alcohol dehydrogenase activity	carbohydrate metabolism	mitochondrion
FN3KRP	NM_024619	1.716	1.415	1.566	0.15	0.647084	4.3083	79672	Hs.31431	Fructosamine-3-kinase-related protein	||FN3KRP||Fructosamine-3-kinase-related protein||	79672	RefSeq	17	17	17q25.3	17q25.3	+	78267894	78279144	kinase activity
LOC400790	XM_375814	1.413	1.715	1.564	0.15	0.645241	4.29296		Hs.449030	Similar to LINE-1 reverse transcriptase homolog	||||na||similar to LINE-1 reverse transcriptase homolog||	400790			1		1q23.1
LOC401155	XM_379276	1.579	1.548	1.564	0.015	0.645241	4.29296
MAPK8IP3	NM_015133	1.709	1.414	1.562	0.147	0.643394	4.27763	23162	Hs.207763	Mitogen-activated protein kinase 8 interacting protein 3	||SYD2||MAPK8IP3||JSAP1||JIP3||JNK-INTERACTING PROTEIN 3||JNK/STRESS-ACTIVATED PROTEIN KINASE-ASSOCIATED PROTEIN 1||MITOGEN-ACTIVATED PROTEIN KINASE 8-INTERACTING PROTEIN 3||SUNDAY DRIVER, DROSOPHILA, HOMOLOG OF, 2||Mitogen-activated protein kinase 8 interacting protein 3||	23162	RefSeq	16	16	16p13.3	16p13.3	+	1696221	1760318	MAP-kinase scaffold activity	proteolysis and peptidolysis	cytoplasm
LOC402098	XM_377760	1.539	1.579	1.559	0.02	0.640621	4.25463		Hs.140823	Similar to ribosomal protein L22	||||na||similar to ribosomal protein L22||	402098			2		2q13
USP41	XM_036729	1.626	1.486	1.556	0.069	0.637842	4.23164	373856	Hs.434582	Ubiquitin specific protease 41	||USP41||Ubiquitin specific protease 41||	373856			22		22q11.21				cysteine-type endopeptidase activity	ubiquitin cycle
SEC61B	NM_006808	1.684	1.418	1.551	0.133	0.633199	4.19331	10952	Hs.191887	Sec61 beta subunit	||SEC61B||Sec61 beta subunit||SEC61 COMPLEX, BETA SUBUNIT||	10952	RefSeq	9	9	9q22.33	9q22.32-q31.3	+	99064124	99072455		protein targeting	endoplasmic reticulum
LRRK1	NM_024652	1.473	1.621	1.547	0.073	0.629473	4.16264	79705	Hs.513207	Leucine-rich repeat kinase 1	||LRRK1||Leucine-rich repeat kinase 1||	79705	RefSeq	15	15	15q26.3	15q26.3	+	99380194	99427834	ATP binding	protein amino acid phosphorylation
GOLPH3	NM_022130	1.484	1.609	1.546	0.062	0.62854	4.15498	64083	Hs.408909	Golgi phosphoprotein 3 (coat-protein)	||||GOLPH3||Golgi phosphoprotein 3 (coat-protein)||		RefSeq	5	5	5p13.3	5p13.3	-	32160580	32210182			Golgi apparatus
TRIM67	NM_001004342	1.505	1.58	1.543	0.037	0.625738	4.13198	442247
LOC199675	NM_174918	1.587	1.492	1.539	0.047	0.621993	4.10131	199675	Hs.178703	Hypothetical protein LOC199675	||LOC199675||hypothetical protein LOC199675||	199675	RefSeq	19	19	19p13.2	19p13.2	+	7647513	7650708
FLJ13855	NM_023079	1.663	1.412	1.537	0.125	0.620117	4.08598	65264	Hs.514297	Hypothetical protein FLJ13855	||FLJ13855||hypothetical protein FLJ13855||	65264	RefSeq	17	17	17q21.32	17q21.32	+	44340861	44361415	ubiquitin conjugating enzyme activity	ubiquitin cycle
MYO3A	NM_017433	1.561	1.504	1.533	0.028	0.616358	4.05532	53904	Hs.131367	Myosin IIIA	||MYO3A||myosin IIIA||	53904	RefSeq	10	10	10p12.1	10p11.1	+	26263201	26541461	ATP binding	perception of sound	cytoskeleton
FLJ13215	NM_025004	1.529	1.535	1.532	0.002	0.615416	4.04765	80071	Hs.512748	Coiled-coil domain containing 15	||FLJ13215||CCDC15||Coiled-coil domain containing 15||	80071	RefSeq	11	11	11q24.2	11q24.2	+	124329226	124380307
KIAA1904	XM_056282	1.388	1.668	1.528	0.139	0.611645	4.01699	114794
LOC387934	XM_370729	1.641	1.402	1.521	0.119	0.60502	3.96333		Hs.512994	Similar to Fatty acid-binding protein, epidermal (E-FABP) (Psoriasis-associated fatty acid-binding protein homolog) (PA-FABP)	||||na||similar to Fatty acid-binding protein, epidermal (E-FABP) (Psoriasis-associated fatty acid-binding protein homolog) (PA-FABP)||	387934			13		13q22.1
VAV2	NM_003371	1.561	1.48	1.52	0.04	0.604071	3.95566	7410	Hs.369921	Vav 2 oncogene	||VAV2||VAV2 ONCOGENE||ONCOGENE VAV2||Vav 2 oncogene||	7410	RefSeq	9	9	9q34.2	9q34.1	-	133656570	133886959	diacylglycerol binding	G-protein coupled receptor protein signaling pathway	integral to membrane
PPP2R3A	NM_002718	1.492	1.547	1.52	0.027	0.604071	3.95566	5523	Hs.518155	Protein phosphatase 2 (formerly 2A), regulatory subunit B'', alpha	||PPP2R3B||PR72||PR130||PPP2R3A||PROTEIN PHOSPHATASE 2, REGULATORY SUBUNIT B-DOUBLE PRIME, ALPHA/BETA||PROTEIN PHOSPHATASE 2, REGULATORY SUBUNIT B-DOUBLE PRIME, BETA||PPP2R3 PROTEIN PHOSPHATASE 2, REGULATORY SUBUNIT B-DOUBLE PRIME, ALPHA||protein phosphatase 2 (formerly 2A), regulatory subunit B'', alpha||	5523	RefSeq	3	3	3q22.2	3q22.1	+	137167264	137349431	calcium ion binding	protein amino acid dephosphorylation	protein phosphatase type 2A complex
MAP2K2	NM_030662	1.523	1.513	1.518	0.005	0.602172	3.94033	5605	Hs.465627	Mitogen-activated protein kinase kinase 2	||MAPKK2||MAP2K2||MEK2||PRKMK2||MKK2||MAPK/ERK KINASE 2||Mitogen-activated protein kinase kinase 2||PROTEIN KINASE, MITOGEN-ACTIVATED, KINASE 2||	5605	RefSeq	19	19	19p13.3	19p13.3	-	4041321	4075126	ATP binding	protein amino acid phosphorylation	extracellular region
LOC389988	XM_372323	1.56	1.472	1.516	0.044	0.60027	3.925		Hs.524453	Similar to nuclear DNA-binding protein; small unique nuclear receptor corepressor; C1D DNA-binding protein	||||LOC219347||Similar to nuclear DNA-binding protein; small unique nuclear receptor corepressor; C1D DNA-binding protein||				10		10q23.1
MGC50853	NM_203305	1.482	1.551	1.516	0.034	0.60027	3.925	399665	Hs.460208	Chromosome 9 open reading frame 132	||EEIG1||C9orf132||Chromosome 9 open reading frame 132||	399665	RefSeq	9	9	9q34.11		-	127782713	127792547
MITF	NM_000248	1.563	1.451	1.507	0.056	0.591679	3.856	4286	Hs.166017	Microphthalmia-associated transcription factor	||MITF-C||MITF-H||MITF-M||MITF||Microphthalmia-associated transcription factor||MICROPHTHALMIA, MOUSE, HOMOLOG OF MITF-A||	4286	RefSeq	3	3	3p13	3p14.2-p14.1	+	70068442	70100176	DNA binding	development	nucleus
GBF1	NM_004193	1.464	1.533	1.499	0.034	0.584	3.79467	9129	Hs.11776	PRP3 pre-mRNA processing factor 3 homolog (yeast)	||PRPF3||HPRP3||PRP3 pre-mRNA processing factor 3 homolog (yeast)||PRECURSOR mRNA-PROCESSING FACTOR 3, S. CEREVISIAE, HOMOLOG OF||	9129	RefSeq	1	1	1q21.2	1q21.1	+	147107090	147138741	RNA splicing factor activity, transesterification mechanism	RNA splicing	spliceosome complex
LOC387907	XM_370713	1.439	1.556	1.497	0.058	0.582074	3.77934		Hs.458342	Similar to bA271B5.1 (similar to ribosomal protein S7)	||||LOC387907||similar to bA271B5.1 (similar to ribosomal protein S7)||	387907			13		13q12.11				structural constituent of ribosome	protein biosynthesis	intracellular
FLJ23356	NM_032237	1.478	1.516	1.497	0.019	0.582074	3.77934	84197	Hs.491646	Hypothetical protein FLJ23356	||FLJ23356||hypothetical protein FLJ23356||	84197	RefSeq	8	8	8p11.21	8p11.21	+	43067817	43097480	ATP binding	protein amino acid phosphorylation
RNF110	NM_007144	1.472	1.517	1.495	0.022	0.580145	3.76401	7703	Hs.371617	Polycomb group ring finger 2	||PCGF2||MEL18||ZNF144, FORMERLY||Polycomb group ring finger 2||ZINC FINGER PROTEIN 144, FORMERLY||POLYCOMB GROUP RING FINGER PROTEIN 2||	7703	RefSeq	17	17	17q12	17q12	-	34143675	34158084	transcription factor activity	protein ubiquitination	nucleus
HSPA1B	NM_005346	1.481	1.506	1.494	0.012	0.57918	3.75634	3304	Hs.274402	Heat shock 70kDa protein 1B	||HSPA1B||HSP70-2||HEAT-SHOCK 70-KD PROTEIN 1B||HEAT-SHOCK PROTEIN, 70-KD, 2||heat shock 70kDa protein 1B||	3304	RefSeq	6	6	6p21.33	6p21.3	+	31903502	31906010	ATP binding	mRNA catabolism	cytoplasm
FLJ44216	NM_198567	1.519	1.465	1.492	0.026	0.577248	3.74101	375484	Hs.348516	FLJ44216 protein	||FLJ44216||FLJ44216 protein||	375484	RefSeq	5	5	5q35.2	5q35.2	+	175597975	175705592
ABL1	NM_007313	1.493	1.488	1.491	0.002	0.57628	3.73335	25	Hs.431048	V-abl Abelson murine leukemia viral oncogene homolog 1	||ABL1||2.7.1.112||p150||JTK7||abl protein||ABL1/NUP214 FUSION GENE||bcr/c-abl oncogene protein||proto-oncogene tyrosine-protein kinase ABL1||TRANSFORMATION GENE: ONCOGENE ABL||ABL ABL1/BCR FUSION GENE||ABELSON STRAIN OF MURINE LEUKEMIA VIRUS||v-abl Abelson murine leukemia viral oncogene homolog 1||Abelson murine leukemia viral (v-abl) oncogene homolog 1||v-abl Abelson murine leukemia viral oncog…	25	RefSeq	9	9	9q34.12	9q34.1	+	130619260	130792614	ATP binding	DNA damage response, signal transduction resulting in induction of apoptosis	nucleus
HPS4	NM_022081	1.591	1.39	1.49	0.1	0.575312	3.72568	89781	Hs.474436	Hermansky-Pudlak syndrome 4	||HPS4||HPS4 GENE||Hermansky-Pudlak syndrome 4||	89781	RefSeq	22	22	22q12.1	22cen-q12.3	-	25171999	25204374	protein homodimerization activity	hemostasis	lysosome
ANGPT4	NM_015985	1.434	1.546	1.49	0.055	0.575312	3.72568	51378	Hs.278973	Angiopoietin 4	||ANG4||ANGPT4||Angiopoietin 4||	51378	RefSeq	20	20	20p13	20p13	-	801298	844960	transmembrane receptor protein tyrosine kinase activator activity	biological process unknown
MTX1	NM_002455	1.432	1.546	1.489	0.057	0.574344	3.71801	4580	Hs.490874	Metaxin 1	||MTXN||MTX1||Metaxin 1||	4580	RefSeq	1	1	1q22	1q21	+	151991562	151996686		protein transport	integral to membrane
GPR160	NM_014373	1.524	1.455	1.489	0.034	0.574344	3.71801	26996	Hs.231320	G protein-coupled receptor 160	||GPR160||G protein-coupled receptor 160||	26996	RefSeq	3	3	3q26.2	3q26.2-q27	+	171239404	171285883	receptor activity	G-protein coupled receptor protein signaling pathway	integral to membrane
DTYMK	NM_012145	1.511	1.463	1.487	0.024	0.572405	3.70268	1841	Hs.471873	Deoxythymidylate kinase (thymidylate kinase)	||TMPK||DTYMK||2.7.4.9||CDC8||Deoxythymidylate kinase (thymidylate kinase)||	1841	RefSeq	2	2	2q37.3	2q37.3	-	242335146	242346217	ATP binding	DNA metabolism
LOC389025	XM_374004	1.414	1.558	1.486	0.071	0.571434	3.69502		Hs.116176	Hypothetical LOC389025	||||na||hypothetical LOC389025||	389025			2		2q14.2
LOC151363	XM_087182	1.465	1.503	1.484	0.019	0.569491	3.67968		Hs.350698	Hypothetical LOC151363	||||na||hypothetical LOC151363||	151363			2		2q35
LCE2A	NM_178428	1.603	1.361	1.482	0.121	0.567545	3.66435	353139	Hs.334054	Late cornified envelope 2A	||LCE2A||late cornified envelope 2A||	353139	RefSeq	1	1	1q21.3	1q21.3	+	149484450	149484771
HSPA6	NM_002155	1.576	1.38	1.478	0.097	0.563646	3.63369	3310	Hs.3268	Heat shock 70kDa protein 6 (HSP70B')	||HSPA6||HEAT-SHOCK 70-KD PROTEIN 6||heat shock 70kDa protein 6 (HSP70B')||	3310	RefSeq	1	1	1q23.3	1q23	+	158307090	158309740	ATP binding	protein folding
FASTK	NM_006712	1.427	1.527	1.477	0.05	0.56267	3.62602	10922	Hs.75087	Fas-activated serine/threonine kinase	||FASTK||Fas-activated serine/threonine kinase||	10922	RefSeq	7	7	7q36.1	7q35	-	150211355	150215599	ATP binding	apoptosis
PKD2L1	NM_016112	1.479	1.473	1.476	0.002	0.561693	3.61836	9033	Hs.159241	Polycystic kidney disease 2-like 1	||PKD2L1||PKDL||POLYCYSTIN-L||POLYCYSTIN 2-LIKE 1||Polycystic kidney disease 2-like 1||	9033	RefSeq	10	10	10q24.31	10q24	-	102037892	102080233	calcium activated cation channel activity	cation transport	integral to membrane
HSPA4	NM_002154	1.522	1.429	1.475	0.046	0.560715	3.61069	3308	Hs.90093	Heat shock 70kDa protein 4	||HSPA4||HSP70||HEAT-SHOCK 70-KD PROTEIN 4||heat shock 70kDa protein 4||	3308	RefSeq	5	5	5q31.1	5q31.1-q31.2	+	132415560	132468608	ATP binding	protein folding	cytoplasm
HRB2	NM_007043	1.416	1.533	1.474	0.058	0.559737	3.60302	11103	Hs.205558	HIV-1 rev binding protein 2	||HRB2||HIV-1 rev binding protein 2||	11103	RefSeq	12	12	12q21.1	12q21.1	-	74177685	74191659	nucleic acid binding		nucleus
FLJ35258	XM_375654	1.48	1.468	1.474	0.005	0.559737	3.60302	284297
U2AF2	NM_007279	1.469	1.476	1.473	0.003	0.558757	3.59536	11338	Hs.528007	U2 (RNU2) small nuclear RNA auxiliary factor 2	||U2AF65||U2AF2||U2 (RNU2) small nuclear RNA auxiliary factor 2||U2 SMALL NUCLEAR RIBONUCLEOPROTEIN AUXILIARY FACTOR, 65-KD SUBUNIT||	11338	RefSeq	19	19	19q13.42	19q13.42	+	60858242	60877482	RNA binding	mRNA processing	nucleus
LOC389782	XM_374302	1.603	1.336	1.469	0.133	0.554834	3.56469		Hs.460040	Hypothetical LOC389782	||||na||hypothetical LOC389782||	389782			9		9q31.2
LOC389250	XM_374101	1.499	1.44	1.469	0.029	0.554834	3.56469		Hs.365312	Hypothetical LOC389250	||||na||hypothetical LOC389250||	389250			4		4q35.2
LOC390508	XM_372535	1.45	1.487	1.469	0.018	0.554834	3.56469		Hs.170853	Similar to MGC53446 protein	||||na||similar to MGC53446 protein||	390508			14		14q32.33
BTBD14B	NM_052876	1.541	1.391	1.466	0.074	0.551885	3.5417	112939	Hs.531614	BTB (POZ) domain containing 14B	||BTBD14B||BTB (POZ) domain containing 14B||	112939	RefSeq	19	19	19p13.13	19p13.13	+	13090108	13112958	protein binding
THRB	NM_000461	1.405	1.527	1.466	0.061	0.551885	3.5417	7068	Hs.187861	Thyroid hormone receptor, beta (erythroblastic leukemia viral (v-erb-a) oncogene homolog 2, avian)	||GRTH||THRB||ONCOGENE ERBA2||ERBA-BETA GENERALIZED RESISTANCE TO THYROID HORMONE||V-ERB-A AVIAN ERYTHROBLASTIC LEUKEMIA VIRAL ONCOGENE HOMOLOG 2||Thyroid hormone receptor, beta (erythroblastic leukemia viral (v-erb-a) oncogene homolog 2, avian)||	7068	RefSeq	3	3	3p24.2	3p24.3	-	24139235	24511317	steroid hormone receptor activity	perception of sound	nucleus
ALK	NM_004304	1.458	1.474	1.466	0.008	0.551885	3.5417	238	Hs.196534	Anaplastic lymphoma kinase (Ki-1)	||ALK||CD246 antigen||anaplastic lymphoma kinase Ki-1||anaplastic lymphoma kinase (Ki-1)||ALK tyrosine kinase receptor precursor||	238	RefSeq	2	2	2p23.2	2p23	-	29327292	30056083	ATP binding	N-linked glycosylation	integral to plasma membrane
DLG4	NM_001365	1.337	1.592	1.465	0.127	0.550901	3.53403	1742	Hs.463928	Discs, large homolog 4 (Drosophila)	||DLG4||SAP90||PSD95||POSTSYNAPTIC DENSITY 95||synapse-associated protein 90||discs large homolog 4||postsynaptic density protein 95||discs, large homolog 4 (Drosophila)||DISCS LARGE, DROSOPHILA, HOMOLOG OF, 4||discs, large (Drosophila) homolog 4 (NOTE: redefinition of symbol)||	1742	RefSeq	17	17	17p13.1	17p13.1	-	7033935	7063745	guanylate kinase activity	learning
PRPS1L1	NM_175886	1.553	1.378	1.465	0.087	0.550901	3.53403	221823	Hs.169284	Phosphoribosyl pyrophosphate synthetase 1-like 1	||PRPS1L1||Phosphoribosyl pyrophosphate synthetase 1-like 1||	221823	RefSeq	7	7	7p21.1	7p21.1	-	17839637	17840726	kinase activity	nucleoside metabolism	cellular component unknown
FLJ10565	NM_018140	1.513	1.413	1.463	0.05	0.54893	3.5187	55722	Hs.481466	Centrosomal protein 72 kDa	||Cep72||centrosomal protein 72 kDa||	55722	RefSeq	5	5	5p15.33	5p15.33	+	665460	706664
FGFR1	NM_000604	1.456	1.469	1.463	0.006	0.54893	3.5187	2260	Hs.264887	Fibroblast growth factor receptor 1 (fms-related tyrosine kinase 2, Pfeiffer syndrome)	||BFGFR||C-FGR||KAL2||H2||H3||H4||2.7.1.112||H5||CEK||FGFR1||FLT2||FMS-LIKE GENE||tyrosylprotein kinase||protein-tyrosine kinase||hydroxyaryl-protein kinase||FLG protein||FGFR1/FGFR1OP2 FUSION GENE||FGFR1/ZNF198 FUSION GENE||fms-related tyrosine kinase-2||N-sam tyrosine kinase||heparin-binding growth factor receptor||FMS-like tyrosine kinase 2||FLG FGFR1/BCR FUSION GENE||basic fibroblast growth f…	2260	RefSeq	8	8	8p12	8p11.2-p11.1	-	38389448	38445293	ATP binding	MAPKKK cascade	integral to plasma membrane
LOC392391	XM_373316	1.589	1.334	1.462	0.127	0.547943	3.51103
LOC389217	XM_371701	1.528	1.397	1.462	0.065	0.547943	3.51103
LOC387991	XM_370763	1.432	1.481	1.457	0.024	0.543001	3.4727		Hs.509470	Similar to ribosomal protein L31	||||na||similar to ribosomal protein L31||	387991			14		14q23.1
HIST1H1C	NM_005319	1.519	1.393	1.456	0.062	0.54201	3.46504	3006	Hs.7644	Histone 1, H1c	||MGC:3992||HIST1H1C||H1.2||H1F2||histone H1d||histone 1, H1c||HISTONE I FAMILY, 2||H1 histone family, member 2||	3006	RefSeq	6	6	6p22.2	6p21.3	-	26163946	26164678	DNA binding	chromosome organization and biogenesis (sensu Eukaryota)	chromosome
ACVRL1	NM_000020	1.414	1.498	1.456	0.041	0.54201	3.46504	94	Hs.410104	Activin A receptor type II-like 1	||ORW2||ALK1||ACVRL1||HHT2||ACVRLK1||ALK-1||SKR3||2.7.1.37||ACTIVIN RECEPTOR-LIKE KINASE 1||activin A receptor type II-like 1||Activin A receptor, type II-like kinase 1||	94	RefSeq	12	12	12q13.13	12q11-q14	+	50587468	50601120	ATP binding	circulation	integral to plasma membrane
RNASEL	NM_021133	1.481	1.431	1.456	0.025	0.54201	3.46504	6041	Hs.518545	Ribonuclease L (2',5'-oligoisoadenylate synthetase-dependent)	||RNASEL||RNS4||RIBONUCLEASE 4||INTERFERON-INDUCED 2-5A-DEPENDENT RNase||RIBONUCLEASE, 2-5A-DEPENDENT, INTERFERON-INDUCED||ribonuclease L (2',5'-oligoisoadenylate synthetase-dependent)||	6041	RefSeq	1	1	1q25.3	1q25	-	179274428	179287765	ATP binding	mRNA processing	cellular component unknown
USP2	NM_004205	1.351	1.559	1.455	0.103	0.541019	3.45737	9099	Hs.524085	Ubiquitin specific protease 2	||UBP41||USP2||UBIQUITIN-SPECIFIC PROTEASE 2||UBIQUITIN-SPECIFIC PROTEASE, 41-KD||Ubiquitin specific protease 2||	9099	RefSeq	11	11	11q23.3	11q23.3	-	118732162	118757575	cysteine-type endopeptidase activity	ubiquitin cycle
LOC374569	XM_370777	1.413	1.497	1.455	0.042	0.541019	3.45737	374569	Hs.146239	Similar to Lysophospholipase	||LOC374569||Similar to Lysophospholipase||	374569			14		14q32.33				asparaginase activity	amino acid metabolism
LOC388532	XM_371160	1.48	1.429	1.455	0.025	0.541019	3.45737
LOC400796	XM_378917	1.493	1.412	1.453	0.04	0.539035	3.44204		Hs.437806	Hypothetical LOC400796	||||na||hypothetical LOC400796||	400796			1		1q25.2
ADCK2	NM_052853	1.554	1.35	1.452	0.101	0.538041	3.43437	90956	Hs.534141	AarF domain containing kinase 2	||ADCK2||aarF domain containing kinase 2||	90956	RefSeq	7	7	7q34	7q32-q34	+	139826136	139848092
LOC400792	XM_375816	1.356	1.547	1.452	0.095	0.538041	3.43437		Hs.507214	Similar to Slamf7 protein	||||na||similar to Slamf7 protein||	400792			1		1q23.3
MGC16169	NM_033115	1.531	1.373	1.452	0.078	0.538041	3.43437	93627	Hs.292986	Hypothetical protein MGC16169	||MGC16169||hypothetical protein MGC16169||	93627	RefSeq	4	4	4q24	4q24	-	107324843	107594989	ATP binding	protein amino acid phosphorylation
LMTK3	XM_055866	1.461	1.442	1.452	0.009	0.538041	3.43437	114783	Hs.207426	Lemur tyrosine kinase 3	||LMTK3||Lemur tyrosine kinase 3||	114783			19		19q13.32				ATP binding	protein amino acid phosphorylation
ERAL1	NM_005702	1.449	1.455	1.452	0.002	0.538041	3.43437	26284	Hs.3426	Era G-protein-like 1 (E. coli)	||ERAL1||ERAL1A ERAL1B||Era G-protein-like 1 (E. coli)||	26284	RefSeq	17	17	17q11.2	17q11.2	+	24206168	24212198	GTP binding	biological process unknown	cellular component unknown
MGC34774	NM_203308	1.417	1.485	1.451	0.034	0.537048	3.42671	399670	Hs.553794	Ribosomal protein L13A-like	||MGC34774||ribosomal protein L13A-like||	399670	RefSeq	7	7	7q21.11		+	77621209	77633419	structural constituent of ribosome
LOC391427	XM_372952	1.436	1.466	1.451	0.015	0.537048	3.42671
LOC387821	XM_373518	1.413	1.488	1.45	0.037	0.536053	3.41904		Hs.524142	Hypothetical gene supported by BC039676	||||na||hypothetical gene supported by BC039676||	387821			11		11q24.3
LOC388617	XM_373838	1.314	1.585	1.449	0.135	0.535058	3.41137		Hs.489378	Hypothetical LOC388617	||||na||hypothetical LOC388617||	388617			1		1p34.3
MAPK1	NM_002745	1.53	1.365	1.448	0.082	0.534062	3.40371	5594	Hs.431850	Mitogen-activated protein kinase 1	||PRKM1||PRKM2||MAPK1||p42MAPK||EXTRACELLULAR SIGNAL-REGULATED KINASE 2||Mitogen-activated protein kinase 1||PROTEIN KINASE, MITOGEN-ACTIVATED, 1||PROTEIN TYROSINE KINASE ERK2||PROTEIN KINASE, MITOGEN-ACTIVATED, 2||	5594	RefSeq	22	22	22q11.21	22q11.2	-	20441432	20546524	ATP binding	cell cycle
LOC401506	XM_379635	1.582	1.313	1.447	0.134	0.533065	3.39604		Hs.161825	Hypothetical LOC401506	||||na||hypothetical LOC401506||	401506			9		9p13.2
BMPR2	NM_001204	1.347	1.539	1.443	0.096	0.529071	3.36538	659	Hs.471119	Bone morphogenetic protein receptor, type II (serine/threonine kinase)	||BMPR-II||BRK-3||2.7.1.37||PPH1||BMPR2||BMPR3||T-ALK||BMR2||type II activin receptor-like kinase||bone morphogenetic protein receptor, type II (serine/threonine kinase)||bone morphogenetic protein receptor, type II isoform 2, precursor||bone morphogenetic protein receptor, type II isoform 1 precursor||	659	RefSeq	2	2	2q33.1	2q33-q34	+	203067104	203257979	ATP binding	protein amino acid phosphorylation	integral to plasma membrane
AMIGO2	NM_181847	1.358	1.527	1.443	0.084	0.529071	3.36538	347902	Hs.121520	Amphoterin induced gene 2	||AMIGO2||Amphoterin induced gene 2||	347902	RefSeq	12	12	12q13.11	12q13.11	-	45755756	45759915			integral to membrane
USP4	NM_003363	1.512	1.374	1.443	0.068	0.529071	3.36538	7375	Hs.77500	Ubiquitin specific protease 4 (proto-oncogene)	||USP4||UNP||UBIQUITIN-SPECIFIC PROTEASE 4||Ubiquitin specific protease 4 (proto-oncogene)||	7375	RefSeq	3	3	3p21.31	3p21.3	-	49289997	49352519	cysteine-type endopeptidase activity	ubiquitin cycle	lysosome
MGC4796	NM_032017	1.498	1.387	1.443	0.055	0.529071	3.36538	83931	Hs.471768	Serine/threonine kinase 40	||STK40||MGC4796||Serine/threonine kinase 40||	83931	RefSeq	1	1	1p34.3	1p34.3	-	36474317	36520578	ATP binding	protein amino acid phosphorylation
TEB4	NM_005885	1.413	1.474	1.443	0.03	0.529071	3.36538	10299	Hs.432862	Membrane-associated ring finger (C3HC4) 6	||MARCH-VI||MARCH6||membrane-associated ring finger (C3HC4) 6||	10299	RefSeq	5	5	5p15.2	5p15.2	+	10406827	10488491	ubiquitin-protein ligase activity	protein ubiquitination	ubiquitin ligase complex
WASF3	NM_006646	1.466	1.42	1.443	0.022	0.529071	3.36538	10810	Hs.82318	WAS protein family, member 3	||WASF3||SCAR3||WAVE3||WASP FAMILY, MEMBER 3||SCAR, DICTYOSTELIUM, HOMOLOG OF, 3||WAS protein family, member 3||WISKOTT-ALDRICH SYNDROME PROTEIN FAMILY, MEMBER 3||WASP FAMILY, VERPROLIN HOMOLOGY DOMAIN-CONTAINING PROTEIN 3||	10810	RefSeq	13	13	13q12.13	13q12	+	26029886	26161063	actin binding	actin filament polymerization	actin cytoskeleton
FLJ45983	NM_207423	1.516	1.363	1.439	0.076	0.525067	3.33471	399717	Hs.158992	FLJ45983 protein	||FLJ45983||FLJ45983 protein||	399717	RefSeq	10	10	10p14	10p14	-	8132418	8135453
MBIP	NM_016586	1.486	1.392	1.439	0.047	0.525067	3.33471	51562	Hs.368647	MAP3K12 binding inhibitory protein 1	||MBIP||MAP3K12 binding inhibitory protein 1||	51562	RefSeq	14	14	14q13.3	14q13.3	-	35837521	35859596	protein kinase inhibitor activity	inactivation of MAPK during osmolarity sensing	nucleus
OA48-18	NM_006107	1.465	1.412	1.438	0.026	0.524064	3.32705	10414	Hs.130293	Cisplatin resistance-associated overexpressed protein	||CROP||Cisplatin resistance-associated overexpressed protein||	51747	RefSeq	17	17	17q21.33	17q21.33	+	46182859	46184999		RNA splicing	nucleus
FLJ45256	NM_207448	1.52	1.354	1.437	0.082	0.52306	3.31938	400511	Hs.532558	FLJ45256 protein	||FLJ45256||FLJ45256 protein||	400511	RefSeq	16	16	16p12.1	16p12.1	-	24580243	24589884
COL4A3BP	NM_005713	1.372	1.501	1.436	0.064	0.522056	3.31172	10087	Hs.270437	Collagen, type IV, alpha 3 (Goodpasture antigen) binding protein	||COL4A3BP||GPBP||GOODPASTURE ANTIGEN-BINDING PROTEIN||COLLAGEN, TYPE IV, ALPHA-3 BINDING PROTEIN||collagen, type IV, alpha 3 (Goodpasture antigen) binding protein||	10087	RefSeq	5	5	5q13.3	5q13.3	-	74710820	74843196	protein serine/threonine kinase activity	immune response	cellular component unknown
LIM	NM_006457	1.49	1.381	1.436	0.054	0.522056	3.31172	10611	Hs.480311	PDZ and LIM domain 5	||ENH||PDLIM5||ENIGMA HOMOLOG||ENIGMA-LIKE LIM DOMAIN PROTEIN||PDZ and LIM domain 5||	10611	RefSeq	4	4	4q22.3	4q22	+	95730286	95943810	actin binding	heart development	cytosol
FOXH1	NM_003923	1.295	1.574	1.435	0.139	0.521051	3.30405	8928	Hs.449410	Forkhead box H1	||FOXH1||forkhead box H1||TGF-BETA/ACTIVIN SIGNAL TRANSDUCER FAST1||FORKHEAD ACTIVIN SIGNAL TRANSDUCER 1, XENOPUS, HOMOLOG OF||	8928	RefSeq	8	8	8q24.3	8q24.3	-	145670316	145672526	transcription coactivator activity	regulation of transcription, DNA-dependent	nucleus
GLTDC1	NM_182974	1.368	1.502	1.435	0.066	0.521051	3.30405	360203	Hs.522491	Glycosyltransferase 6 domain containing 1	||GLT6D1||Glycosyltransferase 6 domain containing 1||	360203	RefSeq	9	9	9q34.3	9q34.3	-	135741446	135757331	transferase activity	carbohydrate metabolism	membrane
LOC399851	NM_207427	1.444	1.427	1.435	0.008	0.521051	3.30405	399851					RefSeq	11		11p15.5		+	1558297	1563795
GSK3A	NM_019884	1.413	1.456	1.434	0.021	0.520045	3.29638	2931	Hs.466828	Glycogen synthase kinase 3 alpha	||GSK3A||DKFZp686D0638||Glycogen synthase kinase 3 alpha||	2931	RefSeq	19	19	19q13.2	19q13.2	-	47426177	47438576	ATP binding	protein amino acid phosphorylation
HUNK	NM_014586	1.372	1.492	1.432	0.06	0.518031	3.28105	30811	Hs.109437	Hormonally upregulated Neu-associated kinase	||HUNK||hormonally upregulated Neu-associated kinase||	30811	RefSeq	21	21	21q22.11	21q22.1	+	32167498	32298248	ATP binding	development
IL1F5	NM_012275	1.413	1.45	1.431	0.018	0.517024	3.27339	26525	Hs.516301	Interleukin 1 family, member 5 (delta)	||IL1F5||FIL1-DELTA||IL1RP3||IL1HY1||FAMILY OF INTERLEUKIN 1-DELTA||Interleukin 1 family, member 5 (delta)||INTERLEUKIN 1 RECEPTOR ANTAGONIST HOMOLOG 1||	26525	RefSeq	2	2	2q13	2q14	+	113532915	113538549	interleukin-1 receptor antagonist activity	inflammatory response	extracellular region
LOC347549	XM_293416	1.433	1.428	1.431	0.002	0.517024	3.27339		Hs.399316	Similar to nuclear protein p30	||||na||Similar to nuclear protein p30||	347549			X		Xp11.22
ZNHIT1	NM_006349	1.413	1.443	1.428	0.014	0.513996	3.25039	10467	Hs.211079	Zinc finger, HIT domain containing 1	||ZNHIT1||zinc finger, HIT domain containing 1||	10467	RefSeq	7	7	7q22.1	7q22.1	+	100454419	100460904
LOC401548	XM_376902	1.511	1.339	1.425	0.085	0.510962	3.22739		Hs.522350	Hypothetical protein LOC401548	||||hypothetical protein LOC401548||	401548			9		9q32					intracellular signaling cascade
MAPKAPK3	NM_004635	1.464	1.386	1.425	0.038	0.510962	3.22739	7867	Hs.234521	Mitogen-activated protein kinase-activated protein kinase 3	||MAPKAPK3||MAPKAP3||3PK||MAPKAP KINASE 3||Mitogen-activated protein kinase-activated protein kinase 3||	7867	RefSeq	3	3	3p21.31	3p21.3	+	50629604	50661723	ATP binding	protein amino acid phosphorylation	nucleus
ADAMTS18	NM_139054	1.402	1.447	1.425	0.022	0.510962	3.22739	170692	Hs.188746	A disintegrin-like and metalloprotease (reprolysin type) with thrombospondin type 1 motif, 18	||ADAMTS18||A DISINTEGRIN-LIKE AND METALLOPROTEINASE WITH THROMBOSPONDIN TYPE 1 MOTIF, 18||A disintegrin-like and metalloprotease (reprolysin type) with thrombospondin type 1 motif, 18||	170692	RefSeq	16	16	16q23.1	16q23	-	75884339	76026512	metalloendopeptidase activity	proteolysis and peptidolysis	extracellular matrix
PLXNB1	NM_002673	1.431	1.417	1.424	0.007	0.509949	3.21972	5364	Hs.476209	Plexin B1	||PLXN5||PLXNB1||plexin B1||PLEXIN 5||TRANSMEMBRANE PROTEIN SEP||	5364	RefSeq	3	3	3p21.31	3p21.31	-	48420266	48441746	semaphorin receptor activity	cell migration	integral to plasma membrane
BHLHB2	NM_003670	1.33	1.515	1.423	0.092	0.508936	3.21206	8553	Hs.171825	Basic helix-loop-helix domain containing, class B, 2	||DEC1||BHLHB2||basic helix-loop-helix domain containing, class B, 2||BASIC HELIX-LOOP-HELIX DOMAIN-CONTAINING PROTEIN, CLASS B, 2||	8553	RefSeq	3	3	3p26.1	3p26	+	4996207	5001861	transcription factor activity	regulation of transcription, DNA-dependent	nucleus
LOC387977	XM_373585	1.422	1.424	1.423	0.001	0.508936	3.21206		Hs.143441	Hypothetical LOC387977	||||na||hypothetical LOC387977||	387977			14		14q12
LOC387890	XM_370707	1.552	1.291	1.422	0.13	0.507921	3.20439		Hs.507032	Similar to hypothetical protein C130069F04	||||na||similar to hypothetical protein C130069F04||	387890			12		12q24.23
FLJ40142	NM_207435	1.446	1.398	1.422	0.024	0.507921	3.20439	400073	Hs.44817	FLJ40142 protein	||FLJ40142||FLJ40142 protein||	400073	RefSeq	12	12	12q24.11	12q24.11	-	108941702	108968220	hormone activity		extracellular region
GFRA2	NM_001495	1.433	1.41	1.422	0.011	0.507921	3.20439	2675	Hs.441202	GDNF family receptor alpha 2	||RETL2||GDNFRB||TRNR2||NTNRA||GFRA2||NRTNR-ALPHA||GFR-alpha 2||TRN receptor, GPI-anchored||neurturin receptor alpha||RET ligand 2||PI-linked cell-surface accessory protein||GDNF FAMILY RECEPTOR ALPHA-2||GDNF family receptor alpha 2||GDNF family receptor alpha 2 preproprotein||TGF-beta related neurotrophic factor receptor 2||GLIAL CELL LINE-DERIVED NEUROTROPHIC FACTOR RECEPTOR BETA||glial cell li…	2675	RefSeq	8	8	8p21.3	8p21	-	21593811	21652737	glial cell line-derived neurotrophic factor receptor activity	transmembrane receptor protein tyrosine kinase signaling pathway	extrinsic to membrane
LMAN2	NM_006816	1.558	1.283	1.42	0.137	0.505891	3.18906	10960	Hs.75864	Lectin, mannose-binding 2	||LMAN2||Lectin, mannose-binding 2||	10960	RefSeq	5	5	5q35.3	5q35.3	-	176691356	176711254	sugar binding	protein transport	Golgi apparatus
F25965	NM_019104	1.49	1.349	1.42	0.07	0.505891	3.18906	55957	Hs.529100	Protein F25965	||||F25965||Protein F25965||		RefSeq	19	19	19q13.12	19q13.1	+	40931351	40937259
LOC387647	XM_373451	1.405	1.435	1.42	0.015	0.505891	3.18906		Hs.549324	Hypothetical gene supported by BC014163	||||LOC387647||hypothetical gene supported by BC014163||	387647			10		10p11.23
UNQ5783	NM_207103	1.547	1.29	1.419	0.128	0.504875	3.18139	388325	Hs.462080	DTFT5783	||DTFT5783||UNQ5783||	388325	RefSeq	17	17	17p13.2	17p13.2	-	5054429	5078861
LOC390734	XM_372640	1.46	1.378	1.419	0.04	0.504875	3.18139
CCT5	NM_012073	1.458	1.38	1.419	0.039	0.504875	3.18139	22948	Hs.1600	Chaperonin containing TCP1, subunit 5 (epsilon)	||CCT5||chaperonin containing TCP1, subunit 5 (epsilon)||	22948	RefSeq	5	5	5p15.2	5p15.2	+	10303370	10318119	ATP binding	protein folding
LOC401176	XM_379318	1.531	1.303	1.417	0.114	0.50284	3.16606		Hs.369777	Hypothetical gene supported by BC043001	||||LOC401176||hypothetical gene supported by BC043001||	401176			5		5p15.1
ALS2CR2	NM_018571	1.469	1.365	1.417	0.052	0.50284	3.16606	55437	Hs.127519	Amyotrophic lateral sclerosis 2 (juvenile) chromosome region, candidate 2	||ILPIP||ALS2CR2||ILP-INTERACTING PROTEIN||Amyotrophic lateral sclerosis 2 (juvenile) chromosome region, candidate 2||AMYOTROPHIC LATERAL SCLEROSIS 2, JUVENILE, CHROMOSOME REGION GENE 2||	55437	RefSeq	2	2	2q33.1	2q33-q34	+	202141897	202170956	ATP binding	protein amino acid phosphorylation	cellular component unknown
RPL30	NM_000989	1.556	1.277	1.416	0.139	0.501821	3.1584	6156	Hs.400295	Ribosomal protein L30	||||RPL30||Ribosomal protein L30||		RefSeq	8	8	8q22.2	8q22	-	99123118	99126949	structural constituent of ribosome	protein biosynthesis	ribosome
DKFZP761P0423	XM_291277	1.365	1.466	1.416	0.05	0.501821	3.1584	157285	Hs.29068	Hypothetical protein DKFZp761P0423	||DKFZp761P0423||hypothetical protein DKFZp761P0423||	157285			8		8p23.1				ATP binding	protein amino acid phosphorylation
HSXIAPAF1	NM_017523	1.381	1.451	1.416	0.034	0.501821	3.1584	54739	Hs.441975	XIAP associated factor-1	||XAF1||BIRC4BP||HSXIAPAF1||XIAP associated factor-1||XIAP-ASSOCIATED FACTOR 1||	54739	RefSeq	17	17	17p13.1	17p13.1	+	6599879	6619686	zinc ion binding
KIAA0882	XM_093895	1.473	1.358	1.415	0.057	0.500802	3.15073	23158
LOC401005	XM_379135	1.431	1.398	1.415	0.016	0.500802	3.15073		Hs.469918	Similar to hypothetical protein A230046P18; cDNA sequence BC055759	||||Similar to hypothetical protein A230046P18; cDNA sequence BC055759||				2		2q21.1
PCBP2	NM_005016	1.339	1.488	1.414	0.074	0.499782	3.14306	5094	Hs.546271	Poly(rC) binding protein 2	||HNRPE2||PCBP2||POLY(rC)-BINDING PROTEIN 2||HETEROGENEOUS NUCLEAR RIBONUCLEOPROTEIN E2||poly(rC) binding protein 2||	5094	RefSeq	12	12	12q13.13	12q13.12-q13.13	+	52132414	52159666	DNA binding	mRNA metabolism	cytoplasm
LOC400125	XM_378412	1.35	1.477	1.414	0.063	0.499782	3.14306		Hs.147766	Hypothetical LOC400125	||||na||hypothetical LOC400125||	400125			13		13q14.11
DKFZp434C1418	NM_173655	1.446	1.382	1.414	0.031	0.499782	3.14306	285220
GNG4	NM_004485	1.397	1.432	1.414	0.017	0.499782	3.14306	2786	Hs.159711	Guanine nucleotide binding protein (G protein), gamma 4	||||GNG4||Guanine nucleotide binding protein (G protein), gamma 4||		RefSeq	1	1	1q42.3	1q42.3	-	232040173	232140095	signal transducer activity	regulation of G-protein coupled receptor protein signaling pathway	heterotrimeric G-protein complex
FRAP1	NM_004958	1.401	1.427	1.414	0.012	0.499782	3.14306	2475	Hs.338207	FK506 binding protein 12-rapamycin associated protein 1	||RAPT1||MTOR||RAFT1||FRAP1||FKBP-rapamycin associated protein||rapamycin target protein||MAMMALIAN TARGET OF RAPAMYCIN||rapamycin associated protein FRAP2||FKBP12-rapamycin complex-associated protein 1||FK506-BINDING PROTEIN 12-RAPAMYCIN COMPLEX-ASSOCIATED PROTEIN 1||FK506 binding protein 12-rapamycin associated protein 2||FK506 binding protein 12-rapamycin associated protein 1||dJ576K7.1 (FK506…	2475	RefSeq	1	1	1p36.22	1p36.2	-	11100857	11256830	binding	DNA recombination	phosphoinositide 3-kinase complex
LOC390284	XM_372448	1.416	1.413	1.414	0.001	0.499782	3.14306		Hs.546594	Similar to signal recognition particle 14kDa (homologous Alu RNA binding protein); signal recognition particle 14kD (homologous Alu RNA-binding protein); signal recognition particle 14kD (homologous Alu RNA binding protein)	||||similar to signal recognition particle 14kDa (homologous Alu RNA binding protein); signal recognition particle 14kD (homologous Alu RNA-binding protein); signal recognition particle 14kD (homologous Alu RNA binding protein)||	390284			12		12p13.31
MAP3K11	NM_002419	1.367	1.459	1.413	0.046	0.498761	3.1354	4296	Hs.502872	Mitogen-activated protein kinase kinase kinase 11	||MLK3||MAP3K11||PROTEIN-TYROSINE KINASE PTK1||MIXED-LINEAGE PROTEIN KINASE 3||Mitogen-activated protein kinase kinase kinase 11||	4296	RefSeq	11	11	11q13.1	11q13.1-q13.3	-	65121804	65138296	ATP binding	G1 phase of mitotic cell cycle	centrosome
FLJ45455	NM_207386	1.548	1.275	1.412	0.136	0.49774	3.12773	388336	Hs.441035	FLJ45455 protein	||FLJ45455||FLJ45455 protein||	388336	RefSeq	17	17	17p12	17p12	+	11085770	11402921
MGC48595	NM_203309	1.552	1.27	1.411	0.14	0.496718	3.12007	399671	Hs.298565	Hypothetical MGC48595	||MGC48595||hypothetical MGC48595||	399671	RefSeq	14	14	14q24.3		-	73014945	73095404	binding
LOC388229	XM_370949	1.275	1.548	1.411	0.136	0.496718	3.12007		Hs.534667	Hypothetical LOC388229	||||na||hypothetical LOC388229||	388229			16		16p11.2
RKHD1	NM_203304	1.512	1.31	1.411	0.1	0.496718	3.12007	399664	Hs.436495	Ring finger and KH domain containing 1	||RKHD1||ring finger and KH domain containing 1||	399664	RefSeq	19	19	19p13.3	19p13.3	-	1505671	1518529	RNA binding	protein ubiquitination	ubiquitin ligase complex
GJB6	NM_006783	1.446	1.376	1.411	0.034	0.496718	3.12007	10804	Hs.511757	Gap junction protein, beta 6 (connexin 30)	||CX30||GJB6||GAP JUNCTION PROTEIN, BETA-6||Gap junction protein, beta 6 (connexin 30)||	10804	RefSeq	13	13	13q12.11	13q11-q12.1	-	19694101	19703067	connexon channel activity	cell communication	connexon complex
PLSCR1	NM_021105	1.415	1.408	1.411	0.003	0.496718	3.12007	5359	Hs.130759	Phospholipid scramblase 1	||MMTRA1B||PLSCR1||Phospholipid scramblase 1||MM1 CELL-DERIVED TRANSPLANTABILITY-ASSOCIATED GENE 1b, MOUSE, HOMOLOG OF||	5359	RefSeq	3	3	3q24	3q23	-	147715665	147745194	calcium ion binding	phospholipid scrambling	integral to membrane
LOC388134	XM_373633	1.428	1.391	1.41	0.018	0.495695	3.1124		Hs.33333	Hypothetical LOC388134	||||na||hypothetical LOC388134||	388134			15		15q24.1
NMUR2	NM_020167	1.381	1.434	1.408	0.026	0.493647	3.09707	56923	Hs.283093	Neuromedin U receptor 2	||FM4||NMU2R||NMUR2||neuromedin U receptor 2||GROWTH HORMONE SECRETAGOGUE RECEPTOR FAMILY, MEMBER 4||	56923	RefSeq	5	5	5q33.1	5q33.1	-	151751302	151765017	GTP binding	arachidonic acid secretion	integral to membrane
OR7E31P	XM_497067	1.498	1.313	1.406	0.092	0.491597	3.08173	375601
LOC127545	XM_060535	1.376	1.433	1.404	0.028	0.489543	3.0664
GCK	NM_000162	1.418	1.39	1.404	0.014	0.489543	3.0664	2645	Hs.1270	Glucokinase (hexokinase 4, maturity onset diabetes of the young 2)	||2.7.1.1||2.7.1.2||HK4||HXKP||GK||MODY2||GLK||GCK||HKIV||ATP:D-hexose 6-phosphotransferase||glucokinase isoform 2||glucokinase isoform 3||glucokinase isoform 1||hexokinase D, pancreatic isozyme||maturity onset diabetes of the young protein 2||Glucokinase (hexokinase 4, maturity onset diabetes of the young 2)||	2645	RefSeq	7	7	7p13	7p15.3-p15.1	-	43957109	44002278	ATP binding	glycolysis
C11ORF16	NM_020643	1.425	1.381	1.403	0.022	0.488515	3.05874	56673	Hs.277349	Chromosome 11 open reading frame 16	||C11orf16||Chromosome 11 open reading frame 16||	56673	RefSeq	11	11	11p15.4	11p15.3	-	8898199	8911098
LOC400123	XM_378411	1.329	1.473	1.401	0.071	0.486457	3.0434		Hs.127404	Hypothetical gene supported by AK124383	||||FLJ42392||hypothetical gene supported by AK124383||	400123			13		13q14.11
SHD	NM_020209	1.382	1.42	1.401	0.018	0.486457	3.0434	56961	Hs.7423	Src homology 2 domain-containing transforming protein D	||SHD||Src homology 2 domain-containing transforming protein D||Src homology 2 domain containing transforming protein D||	56961	RefSeq	19	19	19p13.3	19p13.3	+	4230658	4241720		intracellular signaling cascade
AF5Q31	NM_014423	1.38	1.42	1.4	0.019	0.485427	3.03574	27125	Hs.519313	ALL1 fused gene from 5q31	||AF5q31||ALL1 fused gene from 5q31||ALL1 FUSED GENE FROM CHROMOSOME 5q31||	27125	RefSeq	5	5	5q31.1	5q31	-	132244243	132327181	transcription factor activity	transcription from RNA polymerase II promoter
CSNK2A2	NM_001896	1.298	1.501	1.399	0.101	0.484396	3.02807	1459	Hs.82201	Casein kinase 2, alpha prime polypeptide	||CSNK2A2||2.7.1.37||CSNK2A1||CK2A2||CASEIN KINASE II, ALPHA-2||CASEIN KINASE II, ALPHA-PRIME SUBUNIT||Casein kinase 2, alpha prime polypeptide||	1459	RefSeq	16	16	16q21	16p13.3-p13.2	-	56749314	56789283	ATP binding	Wnt receptor signaling pathway
PRKAR1B	NM_002735	1.363	1.43	1.397	0.033	0.482332	3.01274	5575	Hs.534340	Protein kinase, cAMP-dependent, regulatory, type I, beta	||PRKAR1B||PROTEIN KINASE, cAMP-DEPENDENT, REGULATORY, TYPE I, BETA||	5575	RefSeq	7	7	7p22.3	7pter-p22	-	490869	526125	3',5'-cAMP binding	protein amino acid phosphorylation	cAMP-dependent protein kinase complex
MAP3K1	XM_042066	1.521	1.272	1.396	0.124	0.481299	3.00507	4214	Hs.508461	Mitogen-activated protein kinase kinase kinase 1	||MEKK1||MAP3K1||MAPKKK1||MEK KINASE||MAP/ERK KINASE KINASE 1||MITOGEN-ACTIVATED KINASE KINASE KINASE 1||Mitogen-activated protein kinase kinase kinase 1||	4214			5		5q11.2				ATP binding	protein amino acid phosphorylation	ubiquitin ligase complex
LOC389517	XM_371917	1.442	1.351	1.396	0.045	0.481299	3.00507		Hs.488646	Similar to Williams Beuren syndrome chromosome region 19	||||LOC389517||similar to Williams Beuren syndrome chromosome region 19||	389517			7		7q11.23
HTR3C	NM_130770	1.415	1.377	1.396	0.019	0.481299	3.00507	170572	Hs.352185	5-hydroxytryptamine (serotonin) receptor 3, family member C	||HTR3C||5-hydroxytryptamine (serotonin) receptor 3, family member C||	170572	RefSeq	3	3	3q27.1	3q27.1	+	185253536	185261161	extracellular ligand-gated ion channel activity	ion transport	integral to membrane
XPR1	NM_004736	1.472	1.317	1.395	0.077	0.480265	2.99741	9213	Hs.227656	Xenotropic and polytropic retrovirus receptor	||XPR1||X RECEPTOR||SYG1, YEAST, HOMOLOG OF||Xenotropic and polytropic retrovirus receptor||	9213	RefSeq	1	1	1q25.3	1q25.1	+	177332829	177587136	G-protein coupled receptor activity	G-protein coupled receptor protein signaling pathway	integral to membrane
USP50	NM_203494	1.457	1.333	1.395	0.062	0.480265	2.99741	373509	Hs.498027	Ubiquitin specific protease 50	||USP50||Ubiquitin specific protease 50||	373509	RefSeq	15	15	15q21.2	15q21.1	-	48580257	48626014	cysteine-type endopeptidase activity	ubiquitin cycle
STK32B	NM_018401	1.334	1.456	1.395	0.06	0.480265	2.99741	55351	Hs.133062	Serine/threonine kinase 32B	||STK32B||serine/threonine kinase 32B||	55351	RefSeq	4	4	4p16.2	4p16.2	+	5171598	5620797
BRD2	NM_005104	1.324	1.464	1.394	0.069	0.479231	2.98974	6046	Hs.75243	Bromodomain containing 2	||BRD2||FSRG1||RING3||Bromodomain containing 2||BROMODOMAIN-CONTAINING PROTEIN 2||FEMALE STERILE HOMEOTIC-RELATED GENE 1, MOUSE, HOMOLOG OF||	6046	RefSeq	6	6	6p21.32	6p21.3	+	33044414	33057059	protein serine/threonine kinase activity	spermatogenesis	nucleus
TRAR5	NM_053278	1.351	1.437	1.394	0.042	0.479231	2.98974	83551	Hs.350571	Trace amine associated receptor 8	||GPR102||TA5||TAAR8||TRAR5||TRAR5, FORMERLY||G PROTEIN-COUPLED RECEPTOR 102||TRACE AMINE-ASSOCIATED RECEPTOR 8||Trace amine associated receptor 8||TRACE AMINE RECEPTOR 5, FORMERLY||	83551	RefSeq	6	6	6q23.2	6q23.2	+	132915524	132916553	receptor activity	G-protein coupled receptor protein signaling pathway	integral to membrane
LOC391353	XM_372917	1.361	1.426	1.394	0.032	0.479231	2.98974		Hs.546603	Similar to Cerebellar-degeneration-related antigen 1 (CDR34)	||||na||similar to Cerebellar-degeneration-related antigen 1 (CDR34)||	391353			2		2p24.3
XCL1	NM_002995	1.407	1.379	1.393	0.014	0.478195	2.98208	6375	Hs.546295	Chemokine (C motif) ligand 2	||||XCL1||Chemokine (C motif) ligand 2||		RefSeq	1	1	1q24.2	1q23	+	165277513	165282973	chemokine activity	antimicrobial humoral response (sensu Vertebrata)	extracellular region
LOC399844	XM_374858	1.401	1.385	1.393	0.007	0.478195	2.98208
GRK6	NM_002082	1.493	1.29	1.392	0.101	0.477159	2.97441	2870	Hs.235116	G protein-coupled receptor kinase 6	||2.7.1.-||FLJ32135||GPRK6||GRK6||G protein-coupled receptor kinase 6||G protein-coupled receptor kinase 6 isoform A||G protein-coupled receptor kinase 6 isoform B||G protein-coupled receptor kinase 6 isoform C||	2870	RefSeq	5	5	5q35.3	5q35	+	176786390	176802456	ATP binding	protein amino acid phosphorylation
FLJ46082	NM_207417	1.477	1.307	1.392	0.084	0.477159	2.97441	389799	Hs.201709	FLJ46082 protein	||FLJ46082||FLJ46082 protein||	389799	RefSeq	9	9	9q34.13	9q34.13	+	132315164	132478229
LOC285000	XM_379119	1.461	1.32	1.391	0.07	0.476122	2.96674	285000
CD33L3	NM_213602	1.403	1.377	1.39	0.012	0.475085	2.95908	284266	Hs.287692	CD33 antigen-like 3	||CD33L3||CD33 antigen-like 3||	284266	RefSeq	18	18	18q12.3	18q12.3	+	41659542	41676519
MOPT	NM_194270	1.34	1.438	1.389	0.048	0.474047	2.95141	378464	Hs.99841	Protein containing single MORN motif in testis	||MOPT||protein containing single MORN motif in testis||	378464	RefSeq	2	2	2p22.1	2p22.1	+	39014753	39021440
LOC149420	NM_152835	1.402	1.376	1.389	0.013	0.474047	2.95141	149420	Hs.468801	PDLIM1 interacting kinase 1 like	||PDIK1L||PDLIM1 interacting kinase 1 like||	149420	RefSeq	1	1	1p36.11	1p36.11	+	26122467	26136177	ATP binding	protein amino acid phosphorylation
KDR	NM_002253	1.338	1.437	1.388	0.049	0.473008	2.94375	3791	Hs.479756	Kinase insert domain receptor (a type III receptor tyrosine kinase)	||KDR||VEGFR2||FLK1, MOUSE, HOMOLOG OF||TYROSINE KINASE GROWTH FACTOR RECEPTOR||VASCULAR ENDOTHELIAL GROWTH FACTOR RECEPTOR 2||kinase insert domain receptor (a type III receptor tyrosine kinase)||	3791	RefSeq	4	4	4q12	4q11-q12	-	55785576	55832690	ATP binding	angiogenesis	integral to plasma membrane
NANOS1	NM_199461	1.423	1.35	1.387	0.036	0.471968	2.93608	340719	Hs.351851	Nanos homolog 1 (Drosophila)	||NANOS1||nanos homolog 1 (Drosophila)||NANOS, DROSOPHILA, HOMOLOG OF, 1||	340719	RefSeq	10	10	10q26.11	10q26.11	+	120779217	120783233	RNA binding	regulation of translation
SOX10	NM_006941	1.354	1.421	1.387	0.033	0.471968	2.93608	6663	Hs.376984	SRY (sex determining region Y)-box 10	||SOX10||SRY-BOX 10||SRY-RELATED HMG-BOX GENE 10||DOMINANT MEGACOLON, MOUSE, HOMOLOG OF||SRY (sex determining region Y)-box 10||	6663	RefSeq	22	22	22q13.1	22q13.1	-	36692819	36705039	DNA binding	morphogenesis	nucleus
OS-9	NM_006812	1.518	1.254	1.386	0.131	0.470927	2.92841	10956	Hs.527861	Amplified in osteosarcoma	||OS-9||OS9||Amplified in osteosarcoma||	10956	RefSeq	12	12	12q14.1	12q13	+	56374186	56401606			soluble fraction
HSPA2	NM_021979	1.36	1.412	1.386	0.026	0.470927	2.92841	3306	Hs.432648	Heat shock 70kDa protein 2	||HSPA2||HEAT-SHOCK 70-KD PROTEIN 2||heat shock 70kDa protein 2||	3306	RefSeq	14	14	14q23.3	14q24.1	+	64072375	64079705	ATP binding	male meiosis
RNF10	NM_014868	1.521	1.249	1.385	0.135	0.469886	2.92075	9921	Hs.442798	Ring finger protein 10	||RNF10||Ring finger protein 10||	9921	RefSeq	12	12	12q24.31	12q24.31	+	119434874	119478077	ubiquitin-protein ligase activity	protein ubiquitination	ubiquitin ligase complex
EGR2	NM_000399	1.354	1.415	1.385	0.03	0.469886	2.92075	1959	Hs.1395	Early growth response 2 (Krox-20 homolog, Drosophila)	||CMT1D||OTTHUMP00000062133||CMT4E||KROX20||DKFZp686J1957||EGR2||FLJ14547||early growth response 2 protein||KROX-20, Drosophila, homolog (early growth response-2)||early growth response 2 (Krox-20 homolog, Drosophila)||early growth response 2 (Krox-20 (Drosophila) homolog)||	1959	RefSeq	10	10	10q21.3	10q21.1	-	64241762	64246133	colocalizes_with protein binding	brain development	nucleus
ST7	NM_013437	1.411	1.358	1.385	0.026	0.469886	2.92075	29967	Hs.301974	Low density lipoprotein-related protein 12	||LRP12||Low density lipoprotein-related protein 12||	29967	RefSeq	8	8	8q22.3	8q22.2-q23.1	-	105570642	105670344	low-density lipoprotein receptor activity	endocytosis	coated pit
KIAA1639	XM_290923	1.386	1.384	1.385	0.001	0.469886	2.92075	57729	Hs.287383	KIAA1639 protein	||KIAA1639||KIAA1639 protein||	57729			1		1q42.13				ATP binding	protein amino acid phosphorylation
LOC391840	XM_373097	1.514	1.253	1.384	0.13	0.468844	2.91308		Hs.512540	Similar to Thyroid hormone receptor-associated protein complex 240 kDa component (Trap240) (Activator-recruited cofactor 250 kDa component) (ARC250) (Thyroid hormone receptor associated protein 1)	||||na||similar to Thyroid hormone receptor-associated protein complex 240 kDa component (Trap240) (Activator-recruited cofactor 250 kDa component) (ARC250) (Thyroid hormone receptor associated protein 1)||	391840			5		5q33.1
FLJ44635	NM_207422	1.493	1.272	1.382	0.11	0.466758	2.89775	392490	Hs.496303	TPT1-like protein	||FLJ44635||TPT1-like protein||	392490	RefSeq	X	X	Xq13.1	Xq13.1	+	71147054	71164620	molecular function unknown		cytoplasm
KIAA0528	NM_014802	1.52	1.241	1.381	0.139	0.465713	2.89008	9847	Hs.271014	KIAA0528 gene product	||KIAA0528||KIAA0528 gene product||	9847	RefSeq	12	12	12p12.1	12p12.1	-	22492786	22588719	transporter activity	transport	membrane
LOC400726	XM_375670	1.271	1.487	1.379	0.107	0.463622	2.87475		Hs.534778	Hypothetical gene supported by AK093729; BC062355; BX647918; NM_198284	||||na||hypothetical gene supported by AK093729; BC062355; BX647918; NM_198284||	400726			11		11p15.5
KIAA0582	NM_015147	1.315	1.442	1.379	0.063	0.463622	2.87475	23177	Hs.146007	KIAA0582	||KIAA0582||	23177	RefSeq	2	2	2p14	2p14	+	65195249	65222622
RBM12	NM_006047	1.351	1.407	1.379	0.028	0.463622	2.87475	10137	Hs.246413	RNA binding motif protein 12	||||CPNE1||RNA binding motif protein 12||		RefSeq	20	20	20q11.22	20q11.22	-	33700294	33716252	calcium-dependent phospholipid binding	lipid metabolism
LOC399806	XM_378247	1.502	1.253	1.378	0.124	0.462576	2.86709		Hs.386143	Hypothetical gene supported by AK123344	||||Hypothetical gene supported by AK123344||				10		10q24.32
MVK	NM_000431	1.476	1.277	1.377	0.099	0.461529	2.85942	4598	Hs.130607	Mevalonate kinase (mevalonic aciduria)	||MVK||MEVALONATE KINASE DEFICIENCY||MVK MEVALONIC ACIDURIA||Mevalonate kinase (mevalonic aciduria)||	4598	RefSeq	12	12	12q24.11	12q24	+	108474336	108497787	ATP binding	cholesterol biosynthesis	cytoplasm
WTAP	NM_004906	1.443	1.312	1.377	0.065	0.461529	2.85942	9589	Hs.446091	Wilms tumor 1 associated protein	||WTAP||WT1-ASSOCIATING PROTEIN||WILMS TUMOR 1-ASSOCIATING PROTEIN||Wilms tumor 1 associated protein||	9589	RefSeq	6	6	6q25.3	6q25-q27	+	160118562	160147760			nucleus
MVD	NM_002461	1.418	1.336	1.377	0.04	0.461529	2.85942	4597	Hs.252457	Mevalonate (diphospho) decarboxylase	||MPD||MVD||MEVALONATE PYROPHOSPHATE DECARBOXYLASE||Mevalonate (diphospho) decarboxylase||	4597	RefSeq	16	16	16q24.3	16q24.3	-	87245848	87256996	ATP binding	cholesterol biosynthesis
LOC389757	XM_372114	1.389	1.364	1.377	0.012	0.461529	2.85942		Hs.512457	Similar to mitochondrial C1-tetrahydrofolate synthase	||||Similar to mitochondrial C1-tetrahydrofolate synthase||				9		9q13
PAICS	NM_006452	1.309	1.443	1.376	0.066	0.46048	2.85175	10606	Hs.518774	Phosphoribosylaminoimidazole carboxylase, phosphoribosylaminoimidazole succinocarboxamide synthetase	||PAICS||AIRC||AIR CARBOXYLASE||SAICAR SYNTHETASE||Phosphoribosylaminoimidazole carboxylase, phosphoribosylaminoimidazole succinocarboxamide synthetase||	10606	RefSeq	4	4	4q12	4pter-q21	+	57142868	57168453	ligase activity	de novo' IMP biosynthesis	phosphoribosylaminoimidazole carboxylase complex
GTF2H1	NM_005316	1.295	1.456	1.375	0.08	0.459432	2.84409	2965	Hs.523510	General transcription factor IIH, polypeptide 1, 62kDa	||TFB1||BTF2||GTF2H1||TFIIH, 62-KD SUBUNIT||GTF2H, 62-KD SUBUNIT||TRANSCRIPTION FACTOR IIH, 62-KD SUBUNIT||general transcription factor IIH, polypeptide 1, 62kDa||general transcription factor IIH, polypeptide 1 (62kD subunit)||	2965	RefSeq	11	11	11p15.1	11p15.1-p14	+	18300718	18345152	[RNA-polymerase]-subunit kinase activity	DNA repair	nucleus
LOC387908	XM_370714	1.344	1.405	1.375	0.03	0.459432	2.84409
LOC158825	XM_088686	1.294	1.455	1.374	0.08	0.458382	2.83642		Hs.256871	Hypothetical LOC158825	||||na||hypothetical LOC158825||	158825			X		Xq13.1
NUP98	NM_005387	1.338	1.41	1.374	0.035	0.458382	2.83642	4928	Hs.524750	Nucleoporin 98kDa	||NUP98||NUCLEOPORIN, 98-KD||nucleoporin 98kDa||NUCLEOPORIN, 96-KD||NUP98/NSD3 FUSION GENE||NUP98/PMX1 FUSION GENE||NUP98/HOXC13 FUSION GENE||NUP98/NSD1 FUSION GENE||NUP98/ADD3 FUSION GENE||NUP98/DDX10 FUSION GENE||NUP98/TOP1 FUSION GENE||NUP98/HOXD11 FUSION GENE||NUP98/HOXA9 FUSION GENE||NUP98 NUP98-NUP96 PRECURSOR PROTEIN||	4928	RefSeq	11	11	11p15.4	11p15.5	-	3652816	3775353	protein binding	DNA replication	nuclear pore
COPB2	NM_004766	1.359	1.389	1.374	0.014	0.458382	2.83642	9276	Hs.75724	Coatomer protein complex, subunit beta 2 (beta prime)	||COPB2||BETA-PRIME COP||BETA-2 COAT PROTEIN||COATOMER PROTEIN COMPLEX, SUBUNIT BETA-2||Coatomer protein complex, subunit beta 2 (beta prime)||	9276	RefSeq	3	3	3q23	3q23	-	140559132	140591159	protein transporter activity	intra-Golgi transport	COPI vesicle coat
MYO3B	NM_138995	1.373	1.375	1.374	0	0.458382	2.83642	140469	Hs.534101	Myosin IIIB	||MYO3B||myosin IIIB||	140469	RefSeq	2	2	2q31.1		+	170860161	171336490	ATP binding	protein amino acid phosphorylation	cytoskeleton
LOC400509	XM_375308	1.259	1.486	1.373	0.113	0.457332	2.82876
RNP24	NM_006815	1.476	1.269	1.372	0.103	0.45628	2.82109	10959	Hs.75914	Coated vesicle membrane protein	||RNP24||Coated vesicle membrane protein||	10959	RefSeq	12	12	12q24.31	12q24.31	+	122594040	122607561	protein carrier activity	intracellular protein transport	Golgi apparatus
KIAA1804	NM_032435	1.427	1.314	1.371	0.056	0.455229	2.81342	84451	Hs.546455	Mixed lineage kinase 4	||KIAA1804||Mixed lineage kinase 4||	84451	RefSeq	1	1	1q42.2	1q42	+	229770248	229826486	ATP binding	protein amino acid phosphorylation
CARM1	XM_032719	1.332	1.41	1.371	0.038	0.455229	2.81342	10498
LOC387898	XM_373556	1.455	1.285	1.37	0.085	0.454176	2.80576		Hs.528447	Hypothetical LOC387898	||||na||hypothetical LOC387898||	387898			12		12q24.33
DKFZP434C184	XM_033704	1.438	1.301	1.369	0.068	0.453122	2.79809	399474
LOC388928	XM_371479	1.331	1.407	1.369	0.037	0.453122	2.79809		Hs.546577	Hypothetical LOC388928	||||na||hypothetical LOC388928||	388928			2		2p24.1
LOC390488	XM_372527	1.36	1.379	1.369	0.009	0.453122	2.79809		Hs.455928	Similar to 60S ribosomal protein L21	||||na||similar to 60S ribosomal protein L21||	390488			14		14q23.3
KIAA0657	XM_051017	1.491	1.246	1.368	0.122	0.452068	2.79043	23363	Hs.526594	KIAA0657 protein	||KIAA0657||KIAA0657 protein||	23363			2		2q35				kinase activity
EKI1	NM_018638	1.321	1.415	1.368	0.047	0.452068	2.79043	55500	Hs.240056	Ethanolamine kinase 1	||ETNK1||Ethanolamine kinase 1||	55500	RefSeq	12	12	12p12.1	12p12.1	+	22669275	22729910	ethanolamine kinase activity	phosphatidylethanolamine biosynthesis	cytoplasm
CENTA1	NM_006869	1.397	1.34	1.368	0.028	0.452068	2.79043	11033	Hs.135183	Centaurin, alpha 1	||CENTA1||p42-IP4||CENTAURIN, ALPHA-1||Centaurin, alpha 1||	11033	RefSeq	7	7	7p22.3	7p22.3	-	710780	767508	GTPase activator activity	cell surface receptor linked signal transduction	cytoplasm
LOC402619	XM_379958	1.501	1.232	1.367	0.134	0.451013	2.78276		Hs.530124	CTAGE family, member 4	||||CTAGE4||CTAGE family, member 4||				7		7q35
OCSP	NM_031945	1.36	1.372	1.366	0.005	0.449957	2.77509	83882	Hs.208219	Tetraspanin 10	||OCSP||TSPAN10||Tetraspanin 10||	83882	RefSeq	17	17	17q25.3	17q25.3	+	77219764	77226189
HCK	NM_002110	1.401	1.329	1.365	0.036	0.448901	2.76743	3055	Hs.126521	Hemopoietic cell kinase	||2.7.1.112||HCK||JTK9||Hemopoietic cell kinase||tyrosine protein kinase HCK||hemopoietic cell kinase isoform p61HCK||	3055	RefSeq	20	20	20q11.21	20q11-q12	+	30103717	30153316	ATP binding	intracellular signaling cascade
TCTA	NM_022171	1.388	1.343	1.365	0.022	0.448901	2.76743	6988	Hs.517962	T-cell leukemia translocation altered gene	||TCTA||T-CELL LEUKEMIA TRANSLOCATION-ASSOCIATED GENE||T-cell leukemia translocation altered gene||	6988	RefSeq	3	3	3p21.31	3p21	+	49424642	49428912
HIST1H2BL	NM_003519	1.366	1.363	1.365	0.001	0.448901	2.76743	8341	Hs.534368	Histone 1, H2bn	||H2B/D||H2BFD||HIST1H2BN||histone 1, H2bn||H2B HISTONE FAMILY, MEMBER D||	8341	RefSeq	6	6	6p22.1	6p22-p21.3	+	27914418	27914867	DNA binding	chromosome organization and biogenesis (sensu Eukaryota)	chromosome
C18ORF30	NM_207347	1.486	1.242	1.364	0.122	0.447844	2.75976	284221					RefSeq	18		18p11.22		-	10747983	10779092
ZDHHC22	NM_174976	1.34	1.385	1.363	0.022	0.446786	2.7521	283694	Hs.525666	Olfactory receptor, family 4, subfamily N, member 4	||OR4N4||olfactory receptor, family 4, subfamily N, member 4||	283694			15		15q11.2				olfactory receptor activity	G-protein coupled receptor protein signaling pathway	integral to membrane
RNF32	NM_030936	1.478	1.246	1.362	0.116	0.445727	2.74443	140545	Hs.490715	Ring finger protein 32	||RNF32||Ring finger protein 32||	140545	RefSeq	7	7	7q36.3		+	155932876	155969294	ubiquitin-protein ligase activity	protein ubiquitination	ubiquitin ligase complex
C18ORF34	NM_198995	1.478	1.246	1.362	0.115	0.445727	2.74443	374864	Hs.115461	Chromosome 18 open reading frame 34	||C18orf34||Chromosome 18 open reading frame 34||	374864	RefSeq	18	18	18q12.1	18q12.1	-	28771586	29274683
AP4B1	NM_006594	1.312	1.413	1.362	0.05	0.445727	2.74443	10717	Hs.515048	Adaptor-related protein complex 4, beta 1 subunit	||AP4B1||ADAPTOR-RELATED PROTEIN COMPLEX 4, BETA-1 SUBUNIT||Adaptor-related protein complex 4, beta 1 subunit||	10717	RefSeq	1	1	1p13.2	1p13.2	-	114149719	114159734	binding	endocytosis	Golgi trans face
PGBD3	NM_170753	1.318	1.404	1.361	0.042	0.444667	2.73676	267004	Hs.133444	Excision repair cross-complementing rodent repair deficiency, complementation group 6	||||PGBD3||Excision repair cross-complementing rodent repair deficiency, complementation group 6||		RefSeq	10	10	10q11.23	10q11	-	50393252	50402332
FAIM2	NM_012306	1.323	1.4	1.361	0.038	0.444667	2.73676	23017	Hs.182859	Fas apoptotic inhibitory molecule 2	||FAIM2||NMP35||LIFEGUARD||LFG||NEUROMEMBRANE PROTEIN 35||Fas apoptotic inhibitory molecule 2||	23017	RefSeq	12	12	12q13.12	12q13	-	48546946	48583987	molecular function unknown	anti-apoptosis	integral to membrane
MGC35558	NM_145013	1.393	1.329	1.361	0.032	0.444667	2.73676	219833	Hs.351133	Hypothetical protein MGC35558	||MGC35558||hypothetical protein MGC35558||	219833	RefSeq	11	11	11q24.3	11q24.3	-	128274670	128280802
SMAP	NM_014267	1.369	1.352	1.36	0.008	0.443607	2.7291	10944	Hs.546339	Small acidic protein	||SMAP||Small acidic protein||	10944	RefSeq	11	11	11p15.1	11p15.1	+	16716769	16734149	molecular function unknown	biological process unknown	cellular component unknown
ACVR2B	NM_001106	1.336	1.381	1.359	0.022	0.442545	2.72143	93	Hs.517775	Activin A receptor, type IIB	||ActR-IIB||ACVR2B||ACTRIIB LEFT-RIGHT AXIS MALFORMATIONS||activin A receptor, type IIB||activin A type IIB receptor precursor||	93	RefSeq	3	3	3p22.2	3p22	+	38470813	38499868	ATP binding	protein amino acid phosphorylation	integral to plasma membrane
LIMK1	NM_002314	1.508	1.207	1.358	0.15	0.441483	2.71377	3984	Hs.36566	LIM domain kinase 1	||LIMK1||LIM KINASE||LIM domain kinase 1||	3984	RefSeq	7	7	7q11.23	7q11.23	+	72942806	72981505	ATP binding	Rho protein signal transduction	cytoplasm
LOC389777	XM_374300	1.384	1.329	1.357	0.027	0.440421	2.7061		Hs.522307	Hypothetical LOC389777	||||na||hypothetical LOC389777||	389777			9		9q22.33
LOC220429	XM_166966	1.414	1.298	1.356	0.058	0.439357	2.69843		Hs.448219	Similar to meningioma expressed antigen 6 isoform 1	||||Similar to meningioma expressed antigen 6 isoform 1||				13		13q14.2
SRP46	NM_032102	1.461	1.249	1.355	0.105	0.438293	2.69077	10929	Hs.476680	Splicing factor, arginine/serine-rich, 46kD	||SRp46||SPLICING FACTOR, ARGININE/SERINE-RICH, 46-KD||Splicing factor, arginine/serine-rich, 46kD||	10929	RefSeq	11	11	11q21	11q22	+	94439756	94441931	nucleic acid binding
RPL32	NM_000994	1.383	1.326	1.355	0.028	0.438293	2.69077	6161	Hs.265174	Ribosomal protein L32	||RPL32||ribosomal protein L32||	6161	RefSeq	3	3	3p25.2	3p25-p24	-	12852529	12858037	structural constituent of ribosome	protein biosynthesis	ribosome
BANK1	NM_017935	1.276	1.429	1.352	0.076	0.435095	2.66777	55024	Hs.480400	B-cell scaffold protein with ankyrin repeats 1	||BANK1||B-cell scaffold protein with ankyrin repeats 1||	55024	RefSeq	4	4	4q24	4q24	+	103069073	103353073
ROXAN	NM_017590	1.303	1.398	1.351	0.047	0.434028	2.6601	23264	Hs.474970	Rotavirus X protein associated with NSP3	||RoXaN||rotavirus X protein associated with NSP3||	23264	RefSeq	22	22	22q13.2	22q13.2	+	40022066	40080651	nucleic acid binding		nucleus
IKBKE	NM_014002	1.38	1.322	1.351	0.028	0.434028	2.6601	9641	Hs.321045	Inhibitor of kappa light polypeptide gene enhancer in B-cells, kinase epsilon	||IKKI||IKBKE||KIAA0151||IKKE||IKK-EPSILON||I-KAPPA-B KINASE-EPSILON||INDUCIBLE I-KAPPA-B KINASE||inhibitor of kappa light polypeptide gene enhancer in B-cells, kinase epsilon||INHIBITOR OF KAPPA LIGHT POLYPEPTIDE GENE ENHANCER IN B CELLS, KINASE OF, EPSILON||	9641			1		1q32.1				ATP binding	immune response	cytoplasm
HNRPA0	NM_006805	1.475	1.225	1.35	0.124	0.432959	2.65244	10949	Hs.96996	Heterogeneous nuclear ribonucleoprotein A0	||HNRPA0||heterogeneous nuclear ribonucleoprotein A0||	10949	RefSeq	5	5	5q31.1	5q31	-	137116204	137117929	RNA binding	mRNA processing	heterogeneous nuclear ribonucleoprotein complex
DKFZP434N062	NM_199336	1.468	1.232	1.35	0.118	0.432959	2.65244	151313	Hs.546500	Hypothetical protein DKFZp434N062	||DKFZp434N062||hypothetical protein DKFZp434N062||	151313	RefSeq	2	2	2q11.2	2q11.2	-	97171197	97182456	catalytic activity	metabolism
FLJ45803	NM_207429	1.438	1.261	1.35	0.088	0.432959	2.65244	399948	Hs.125166	FLJ45803 protein	||FLJ45803||FLJ45803 protein||	399948	RefSeq	11	11	11q23.1	11q23.1	-	110669380	110672548
PGD	NM_002631	1.301	1.399	1.35	0.049	0.432959	2.65244	5226	Hs.464071	Phosphogluconate dehydrogenase	||6PGD||PGD||PGD, ERYTHROCYTE||Phosphogluconate dehydrogenase||6-@PHOSPHOGLUCONATE DEHYDROGENASE, ERYTHROCYTE||	5226	RefSeq	1	1	1p36.22	1p36.3-p36.13	+	10393350	10414467	NADP binding	pentose-phosphate shunt, oxidative branch
FLJ46358	NM_207439	1.307	1.393	1.35	0.043	0.432959	2.65244	400110	Hs.524916	FLJ46358 protein	||FLJ46358||FLJ46358 protein||	400110	RefSeq	13	13	13q12.12	13q12.12	-	23379422	23421454
ACTL6	NM_016188	1.243	1.455	1.349	0.106	0.43189	2.64477	51412	Hs.259831	Actin-like 6B	||ACTL6B||actin-like 6B||	51412	RefSeq	7	7	7q22.1	7q22	-	99885378	99898701	motor activity	establishment and/or maintenance of chromatin architecture	actin filament
HIST1H2AL	NM_003511	1.364	1.334	1.349	0.014	0.43189	2.64477	8336	Hs.134999	Histone 1, H2am	||HIST1H2AM||H2A/N||H2A.1||H2AFN||histone 1, H2am||H2A HISTONE FAMILY, MEMBER N||	8336	RefSeq	6	6	6p22.1	6p22-p21.3	-	27968455	27968942
SMS	NM_004595	1.359	1.337	1.348	0.011	0.43082	2.63711	6611	Hs.529887	Spermine synthase	||SMS||Spermine synthase||	6611	RefSeq	X	X	Xp22.11	Xp22.1	+	21718498	21772611	spermidine synthase activity	methionine metabolism
WBSCR23	NM_025042	1.389	1.305	1.347	0.041	0.42975	2.62944	80112	Hs.546443	Williams-Beuren syndrome chromosome region 23	||WBSCR23||Williams-Beuren syndrome chromosome region 23||	80112	RefSeq	7	7	7q11.23	7q11.23	+	73391271	73393884
NOL1	NM_006170	1.236	1.457	1.346	0.11	0.428678	2.62177	4839	Hs.534334	Nucleolar protein 1, 120kDa	||NOL1||NUCLEOLAR ANTIGEN p120||nucleolar protein 1, 120kDa||PROLIFERATING CELL NUCLEOLAR PROTEIN P120||	4839	RefSeq	12	12	12p13.31	12p13	-	6536289	6547345	methyltransferase activity	positive regulation of cell proliferation	nucleolus
DTNA	NM_001390	1.364	1.328	1.346	0.017	0.428678	2.62177	1837	Hs.58919	Dystrobrevin, alpha	||DRP3||D18S892E||DTNA||Dystrobrevin, alpha||dystrophin-related protein 3||dystrobrevin alpha isoform 3||dystrobrevin alpha isoform 4||dystrobrevin alpha isoform 5||dystrobrevin alpha isoform 6||dystrobrevin alpha isoform 7||dystrobrevin alpha isoform 8||dystrobrevin alpha isoform 1||dystrobrevin alpha isoform 2||	1837	RefSeq	18	18	18q12.1	18q12	+	30544245	30725363	calcium ion binding	neuromuscular synaptic transmission	synapse
KIAA1443	NM_020834	1.352	1.34	1.346	0.006	0.428678	2.62177	57594	Hs.170745	KIAA1443	||KIAA1443||HOMEZ||HOMEODOMAIN LEUCINE ZIPPER-CONTAINING FACTOR||	57594	RefSeq	14	14	14q11.2	14q11.2	-	22812683	22825073	transcription factor activity	regulation of transcription, DNA-dependent	nucleus
VTN	NM_000638	1.41	1.278	1.344	0.065	0.426533	2.60644	7448	Hs.2257	Vitronectin (serum spreading factor, somatomedin B, complement S-protein)	||VTN||vitronectin (serum spreading factor, somatomedin B, complement S-protein)||	7448	RefSeq	17	17	17q11.2	17q11	-	23718424	23721844	heparin binding	cell adhesion	extracellular space
LOC400709	XM_375634	1.285	1.402	1.344	0.058	0.426533	2.60644		Hs.399983	Sialic acid binding Ig-like lectin, pseudogene 16	||SIGLECP16||sialic acid binding Ig-like lectin, pseudogene 16||	400709			19		19q13.33
KIAA1466	XM_371953	1.377	1.31	1.343	0.033	0.425459	2.59878	57612
LOC284274	XM_378756	1.356	1.331	1.343	0.012	0.425459	2.59878	284274	Hs.434164	Hypothetical protein LOC284274	||LOC284274||hypothetical protein LOC284274||	284274			18		18q22.3
MKI67	NM_002417	1.424	1.259	1.342	0.082	0.424385	2.59111	4288	Hs.80976	Antigen identified by monoclonal antibody Ki-67	||MKI67||KIA||PROLIFERATION-RELATED Ki-67 ANTIGEN||ANTIGEN IDENTIFIED BY MONOCLONAL ANTIBODY Ki-67||	4288	RefSeq	10	10	10q26.2	10q25-qter	-	129784912	129814458	ATP binding	cell proliferation	nucleolus
LOC340107	XM_379321	1.414	1.271	1.342	0.071	0.424385	2.59111	340107	Hs.145181	Hypothetical protein LOC340107	||LOC340107||hypothetical protein LOC340107||	340107			5		5p14.1
SIAHBP1	NM_014281	1.329	1.354	1.342	0.012	0.424385	2.59111	22827	Hs.521924	Fuse-binding protein-interacting repressor	||SIAHBP1||FIR||FBP-INTERACTING REPRESSOR||Fuse-binding protein-interacting repressor||SIAH-BINDING PROTEIN 1||	22827	RefSeq	8	8	8q24.3	8q24.2-qtel	-	144970535	144983525	nucleic acid binding		ribonucleoprotein complex
OR2T1	XM_060316	1.276	1.406	1.341	0.064	0.423309	2.58344	26696
MS4A10	NM_206893	1.365	1.317	1.341	0.024	0.423309	2.58344	341116	Hs.450640	Membrane-spanning 4-domains, subfamily A, member 10	||MS4A10||membrane-spanning 4-domains, subfamily A, member 10||	341116	RefSeq	11	11	11q12.2	11q12.2	+	60309396	60325354	receptor activity	signal transduction	integral to membrane
EPHA2	NM_004431	1.335	1.347	1.341	0.005	0.423309	2.58344	1969	Hs.171596	EPH receptor A2	||ECK||2.7.1.112||EPHA2||EPHRIN RECEPTOR EphA2||EPH receptor A2||EPITHELIAL CELL RECEPTOR PROTEIN-TYROSINE KINASE||epithelial cell receptor protein tyrosine kinase||receptor protein tyrosine kinase regulated by p53 and E2F-1||	1969	RefSeq	1	1	1p36.13	1p36	-	16196138	16227870	ATP binding	development	integral to plasma membrane
ENG	NM_000118	1.238	1.441	1.34	0.101	0.422233	2.57578	2022	Hs.76753	Endoglin (Osler-Rendu-Weber syndrome 1)	||CD105||ENG||HHT1||ORW1||endoglin precursor||endoglin (Osler-Rendu-Weber syndrome 1)||	2022	RefSeq	9	9	9q34.11	9q33-q34.1	-	127656849	127696538	protein binding	cell adhesion	integral to plasma membrane
SCML2	NM_006089	1.424	1.256	1.34	0.084	0.422233	2.57578	10389	Hs.495774	Sex comb on midleg-like 2 (Drosophila)	||SCML2||sex comb on midleg-like 2 (Drosophila)||SEX COMB ON MIDLEG, DROSOPHILA, HOMOLOG-LIKE 2||	10389	RefSeq	X	X	Xp22.13	Xp22	-	18017090	18132435	transcription factor activity	morphogenesis	nucleus
OVCH1	NM_183378	1.375	1.305	1.34	0.035	0.422233	2.57578	341350	Hs.438423	Ovochymase 1	||OVCH1||Ovochymase 1||	341350	RefSeq	12	12	12p11.22	12p11.22	-	29471755	29541886	chymotrypsin activity	proteolysis and peptidolysis
FRDA	NM_000144	1.369	1.311	1.34	0.029	0.422233	2.57578	2395	Hs.29978	Frataxin	||X25||Frataxin||FXN||MGC57199||FARR||FRDA GENE||Friedreich ataxia||frataxin isoform 2 preproprotein||frataxin isoform 1 preproprotein||	2395	RefSeq	9	9	9q21.11	9q13-q21.1	+	68879897	68918506	electron carrier activity	electron transport	mitochondrion
LOC388160	XM_370894	1.346	1.335	1.34	0.005	0.422233	2.57578		Hs.546565	Similar to FLJ43276 protein	||||na||similar to FLJ43276 protein||	388160			15		15q25.2
ILK	NM_004517	1.334	1.342	1.338	0.003	0.420078	2.56045	3611	Hs.5158	Integrin-linked kinase	||||ILK||Integrin-linked kinase||		RefSeq	11	11	11p15.4	11p15.5-p15.4	+	6581587	6588673	ATP binding	cell-matrix adhesion
LOC400720	XM_375663	1.266	1.407	1.337	0.07	0.418999	2.55278		Hs.388810	Similar to hypothetical protein FLJ23506	||||DKFZp686I1569||similar to hypothetical protein FLJ23506||	400720			19		19q13.43				nucleic acid binding		nucleus
FES	NM_002005	1.346	1.328	1.337	0.009	0.418999	2.55278	2242	Hs.7636	Feline sarcoma oncogene	||2.7.1.112||FES||Feline sarcoma oncogene||Oncogene FES, feline sarcoma virus||V-FES feline sarcoma viral/V-FPS fujinami avian sarcoma viral oncogene homolog||feline sarcoma (Snyder-Theilen) viral (v-fes)/Fujinami avian sarcoma (PRCII) viral (v-fps) oncogene homolog||	2242	RefSeq	15	15	15q26.1	15q26.1	+	89228712	89240010	ATP binding	cell proliferation
BRDG1	NM_012108	1.244	1.427	1.336	0.091	0.41792	2.54511	26228	Hs.435579	BCR downstream signaling 1	||BRDG1||BCR downstream signaling 1||	26228	RefSeq	4	4	4q13.2	4q13.2	+	68253211	68301377		humoral immune response
LOC401126	XM_379263	1.245	1.425	1.335	0.089	0.41684	2.53745		Hs.29725	Hypothetical LOC401126	||||FLJ13197||Hypothetical LOC401126||				4		4p14
JRKL	NM_003772	1.342	1.327	1.335	0.007	0.41684	2.53745	8690	Hs.105940	Jerky homolog-like (mouse)	||JRKL||HHMJG||JERKY, MOUSE, HOMOLOG-LIKE||Jerky homolog-like (mouse)||	8690	RefSeq	11	11	11q21	11q21	+	95763461	95766375	nucleic acid binding	central nervous system development	nucleus
AKT2	NM_001626	1.338	1.332	1.335	0.003	0.41684	2.53745	208	Hs.515406	V-akt murine thymoma viral oncogene homolog 2	||AKT2||PRKBB||2.7.1.-||RAC-BETA||PKB-BETA||PKBBETA||ONCOGENE AKT2||PROTEIN KINASE B-BETA||rac protein kinase beta||Murine thymoma viral (v-akt) homolog-2||V-akt murine thymoma viral oncogene homolog 2||	208	RefSeq	19	19	19q13.2	19q13.1-q13.2	-	45431555	45483034	ATP binding	protein amino acid phosphorylation
USP38	NM_032557	1.248	1.421	1.334	0.086	0.415759	2.52978	84640	Hs.480848	Ubiquitin specific protease 38	||USP38||Ubiquitin specific protease 38||	84640	RefSeq	4	4	4q31.21		+	144463702	144500244	cysteine-type endopeptidase activity	ubiquitin cycle
LOC387943	XM_373574	1.396	1.272	1.334	0.061	0.415759	2.52978		Hs.525926	Hypothetical LOC387943	||||na||hypothetical LOC387943||	387943			13		13q32.1-q32.2
IRAK3	NM_007199	1.313	1.355	1.334	0.021	0.415759	2.52978	11213	Hs.369265	Interleukin-1 receptor-associated kinase 3	||IRAK3||IRAKM||Interleukin-1 receptor-associated kinase 3||INTERLEUKIN 1 RECEPTOR-ASSOCIATED KINASE 3||INTERLEUKIN 1 RECEPTOR-ASSOCIATED KINASE M||	11213	RefSeq	12	12	12q14.3	12q14.3	+	64869283	64928652	ATP binding	cytokine and chemokine mediated signaling pathway
FLT4	NM_002020	1.322	1.347	1.334	0.012	0.415759	2.52978	2324	Hs.415048	Fms-related tyrosine kinase 4	||||FLT4||Fms-related tyrosine kinase 4||		RefSeq	5	5	5q35.3	5q34-q35	-	179967359	180009172	ATP binding	protein amino acid phosphorylation	integral to plasma membrane
LOC389734	XM_372097	1.366	1.3	1.333	0.032	0.414677	2.52212		Hs.521495	Similar to cell recognition molecule CASPR3	||LOC389734||similar to cell recognition molecule CASPR3||	389734			9		9p13.1				structural molecule activity	cell adhesion
ZNF396	NM_145756	1.356	1.31	1.333	0.023	0.414677	2.52212	252884	Hs.351005	Zinc finger protein 396	||ZNF396||Zinc finger protein 396||	252884	RefSeq	18	18	18q12.2	18q12	-	31200658	31211299	transcription factor activity	negative regulation of transcription, DNA-dependent	cytoplasm
ZADH2	NM_175907	1.387	1.276	1.332	0.055	0.413594	2.51445	284273	Hs.465433	Zinc binding alcohol dehydrogenase, domain containing 2	||ZADH2||Zinc binding alcohol dehydrogenase, domain containing 2||	284273	RefSeq	18	18	18q22.3	18q22.3	-	71042121	71050167	oxidoreductase activity
LOC348262	NM_207368	1.287	1.376	1.332	0.044	0.413594	2.51445	348262	Hs.514632	Hypothetical protein LOC348262	||LOC348262||hypothetical protein LOC348262||	348262	RefSeq		17		17p13.3
PRPF3	NM_004698	1.336	1.328	1.332	0.004	0.413594	2.51445	9830	Hs.549094	Tripartite motif-containing 14	||TRIM14||KIAA0129||Tripartite motif-containing 14||TRIPARTITE MOTIF-CONTAINING PROTEIN 14||	9830	RefSeq	9	9	9q22.33	9q22.33	-	97926191	97961035	protein binding	compartment specification	cytoplasm
LOC389325	XM_374136	1.44	1.217	1.329	0.111	0.410341	2.49145		Hs.271235	Hypothetical LOC389325	||||na||hypothetical LOC389325||	389325			5		5q23.3
LOC388714	XM_371326	1.387	1.269	1.328	0.059	0.409255	2.48379
IGFBP6	NM_002178	1.367	1.289	1.328	0.039	0.409255	2.48379	3489	Hs.274313	Insulin-like growth factor binding protein 6	||IBP6||IGFBP6||INSULIN-LIKE GROWTH FACTOR-BINDING PROTEIN 6||Insulin-like growth factor binding protein 6||	3489	RefSeq	12	12	12q13.13	12q13	+	51777702	51782395	insulin-like growth factor binding	negative regulation of cell proliferation	extracellular space
ZNF647	NM_021061	1.295	1.361	1.328	0.032	0.409255	2.48379	58500	Hs.532277	Zinc finger protein 250	||ZNF250||Zinc finger protein 250||	58500	RefSeq	8	8	8q24.3	8q24.3	-	146077336	146097632	DNA binding	regulation of transcription, DNA-dependent	nucleus
LOC388931	XM_371481	1.204	1.45	1.327	0.123	0.408168	2.47612		Hs.407482	Hypothetical gene supported by BX647146	||||Hypothetical gene supported by BX647146||				2		2p23.3
CLIC5	NM_016929	1.383	1.272	1.327	0.055	0.408168	2.47612	53405	Hs.485489	Chloride intracellular channel 5	||CLIC5||Chloride intracellular channel 5||	53405	RefSeq	6	6	6p21.1	6p12.1-21.1	-	45977485	46091545	chloride transporter activity	chloride transport	Golgi apparatus
LOC401006	XM_379136	1.374	1.28	1.327	0.046	0.408168	2.47612		Hs.130198	Hypothetical gene supported by AK093281	||||Hypothetical gene supported by AK093281||				2		2q21.1
LOC388107	XM_370849	1.25	1.403	1.326	0.076	0.407081	2.46845		Hs.510894	Similar to hyperpolarization activated cyclic nucleotide-gated potassium channel 2; brain cyclic nucleotide gated channel 2	||||na||Similar to hyperpolarization activated cyclic nucleotide-gated potassium channel 2; brain cyclic nucleotide gated channel 2||	388107			15		15q13.3
LOC389950	XM_372307	1.284	1.368	1.326	0.041	0.407081	2.46845		Hs.522850	Similar to immunoglobulin lambda-1 variable region	||||na||Similar to immunoglobulin lambda-1 variable region||	389950			10		10p11.21
LOC374973	XM_371248	1.316	1.336	1.326	0.01	0.407081	2.46845	374973	Hs.443299	LOC374973	||LOC374973||	374973			1		1p33
GLRA1	NM_000171	1.33	1.323	1.326	0.003	0.407081	2.46845	2741	Hs.121490	Glycine receptor, alpha 1 (startle disease/hyperekplexia, stiff man syndrome)	||STHE||GLRA1||GLYCINE RECEPTOR, ALPHA-1 SUBUNIT||Glycine receptor, alpha 1 (startle disease/hyperekplexia, stiff man syndrome)||	2741	RefSeq	5	5	5q33.1	5q32	-	151182360	151284596	GABA-A receptor activity	cell surface receptor linked signal transduction	integral to plasma membrane
CSNK1D	NM_001893	1.389	1.26	1.325	0.064	0.405992	2.46079	1453	Hs.477070	Casein kinase 1, delta	||2.7.1.-||CSNK1D||HCKID||CASEIN KINASE I, DELTA||Casein kinase 1, delta||casein kinase 1, delta isoform 2||casein kinase 1, delta isoform 1||	1453	RefSeq	17	17	17q25.3	17q25	-	77795530	77824862	ATP binding	DNA repair
MUSK	NM_005592	1.315	1.336	1.325	0.01	0.405992	2.46079	4593	Hs.521653	Muscle, skeletal, receptor tyrosine kinase	||MUSK||RECEPTOR TYROSINE KINASE MuSK||Muscle, skeletal, receptor tyrosine kinase||	4593	RefSeq	9	9	9q31.3	9q31.3-q32	+	110510693	110642833	ATP binding	development	integral to plasma membrane
FLJ30672	NM_153016	1.324	1.327	1.325	0.001	0.405992	2.46079	158696
IMPDH1	NM_000883	1.402	1.246	1.324	0.077	0.404903	2.45312	3614	Hs.534808	IMP (inosine monophosphate) dehydrogenase 1	||IMPDH1||IMPD1||IMPDHL1||IMP DEHYDROGENASE 1||INOSINE-5-PRIME-MONOPHOSPHATE DEHYDROGENASE, TYPE I||IMPD IMP DEHYDROGENASE-LIKE 1||IMP (inosine monophosphate) dehydrogenase 1||	3614	RefSeq	7	7	7q32.1	7q31.3-q32	-	127626282	127644257	IMP dehydrogenase activity	GMP biosynthesis
INHBC	NM_005538	1.263	1.385	1.324	0.061	0.404903	2.45312	3626	Hs.374664	Inhibin, beta C	||INHBC||inhibin, beta C||	3626	RefSeq	12	12	12q13.3	12q13.1	+	56114809	56130876	growth factor activity		extracellular region
LOC401125	XM_376314	1.225	1.421	1.323	0.097	0.403813	2.44546
MERTK	NM_006343	1.394	1.253	1.323	0.07	0.403813	2.44546	10461	Hs.306178	C-mer proto-oncogene tyrosine kinase	||MERTK||MER TYROSINE KINASE PROTOONCOGENE||MERTK RETINITIS PIGMENTOSA, MERTK-RELATED||C-mer proto-oncogene tyrosine kinase||	10461	RefSeq	2	2	2q13	2q14.1	+	112372415	112503168	ATP binding	cell surface receptor linked signal transduction	integral to plasma membrane
C1QTNF8	NM_207419	1.303	1.342	1.323	0.019	0.403813	2.44546	390664	Hs.527853	C1q and tumor necrosis factor related protein 8	||C1QTNF8||C1q and tumor necrosis factor related protein 8||	390664	RefSeq	16	16	16p13.3	16p13.3	-	1078226	1086245		phosphate transport	cytoplasm
FLJ43654	NM_198562	1.436	1.207	1.322	0.114	0.402722	2.43779	375341	Hs.403828	FLJ43654 protein	||FLJ43654||FLJ43654 protein||	375341	RefSeq	3	3	3p21.31	3p21.31	-	49281222	49289456
LOC402357	XM_378052	1.416	1.229	1.322	0.093	0.402722	2.43779		Hs.531408	Interferon, omega 2 (pseudogene)	||IFNWP2||Interferon, omega 2 (pseudogene)||	3468			9		9p22
CMIP	NM_030629	1.295	1.35	1.322	0.027	0.402722	2.43779	80790	Hs.461510	C-Maf-inducing protein	||||CMIP||C-Maf-inducing protein||		RefSeq	16	16	16q23.2	16q23	+	80086454	80302866
CAPS	NM_004058	1.315	1.329	1.322	0.006	0.402722	2.43779	828	Hs.549024	Calcyphosine	||Calcyphosine||CAPS1||CAPS||calcyphosine 1||thyroid protein p24||calcyphosine isoform a||calcyphosine isoform b||	828	RefSeq	19	19	19p13.3	19p13.3	+	5865218	5866886	calcium ion binding	intracellular signaling cascade
EEF2K	NM_013302	1.246	1.396	1.321	0.075	0.40163	2.43012	29904	Hs.549151	Similar to NAD(P) dependent steroid dehydrogenase-like	||||EEF2K||Similar to NAD(P) dependent steroid dehydrogenase-like||		RefSeq	16	16	16p12.1	16p12.1	+	22125256	22205452	ATP binding	protein amino acid phosphorylation	cytoplasm
OPN1SW	NM_001708	1.305	1.337	1.321	0.016	0.40163	2.43012	611	Hs.550465	Opsin 1 (cone pigments), short-wave-sensitive (color blindness, tritan)	||BCP||TRITANOPIA||OPN1SW||COLORBLINDNESS, TRITANOPIC||BLUE COLORBLINDNESS||blue cone pigment||CBT OPSIN 1, SHORT-WAVE-SENSITIVE||Opsin 1 (cone pigments), short-wave-sensitive (color blindness, tritan)||	611	RefSeq	7	7	7q32.1	7q31.3-q32	-	128006497	128009802	blue light photoreceptor activity	G-protein coupled receptor protein signaling pathway	integral to plasma membrane
HNMT	NM_006895	1.38	1.26	1.32	0.059	0.400538	2.42246	3176	Hs.42151	Histamine N-methyltransferase	||HNMT||histamine N-methyltransferase||	3176	RefSeq	2	2	2q22.1	2q22.1	+	138555539	138605968	S-adenosylmethionine-dependent methyltransferase activity	respiratory gaseous exchange
FLJ35171	NM_199338	1.324	1.315	1.32	0.004	0.400538	2.42246	374649	Hs.498345	FLJ35171 protein	||||FLJ35171||FLJ35171 protein||	374649	RefSeq	15	15	15q25.2	15q25.2	-	82854141	82858221
C9ORF7	NM_017586	1.411	1.227	1.319	0.091	0.399445	2.41479	11094	Hs.62003	Chromosome 9 open reading frame 7	||C9orf7||Chromosome 9 open reading frame 7||	11094	RefSeq	9	9	9q34.2	9q34	+	133354684	133365439	molecular function unknown	biological process unknown	integral to membrane
TXNDC6	NM_178130	1.378	1.259	1.319	0.059	0.399445	2.41479	347736	Hs.552621	Thioredoxin domain containing 6	||TXNDC6||Thioredoxin domain containing 6||	347736	RefSeq	3	3	3q22.3	3q22.3	-	139462976	139531426	ATP binding	CTP biosynthesis
L1CAM	NM_000425	1.269	1.368	1.319	0.049	0.399445	2.41479	3897	Hs.522818	L1 cell adhesion molecule	||MIC5||L1CAM||CAML1||L1 cell adhesion molecule||NEURAL CELL ADHESION MOLECULE L1||	3897	RefSeq	X	X	Xq28	Xq28	-	152648233	152662158	protein binding	cell adhesion	integral to membrane
HSPB8	NM_014365	1.336	1.303	1.319	0.016	0.399445	2.41479	26353	Hs.400095	Heat shock 22kDa protein 8	||E2IG1||HSP22||HSPB8||E2-INDUCED GENE 1||PROTEIN KINASE H11||HEAT-SHOCK 27-KD PROTEIN 8||HEAT-SHOCK 22-KD PROTEIN 8||heat shock 22kDa protein 8||	26353	RefSeq	12	12	12q24.23	12q24.23	+	118079314	118095270	kinase activity	protein folding	cellular component unknown
MAP3K14	NM_003954	1.33	1.308	1.319	0.011	0.399445	2.41479	9020	Hs.404183	Mitogen-activated protein kinase kinase kinase 14	||MAP3K14||HSNIK||NF-KAPPA-B-INDUCING KINASE||SERINE/THREONINE PROTEIN KINASE NIK||Mitogen-activated protein kinase kinase kinase 14||	9020	RefSeq	17	17	17q21.31	17q21	-	40696277	40724123	ATP binding	protein amino acid phosphorylation
KIF13B	NM_015254	1.325	1.313	1.319	0.006	0.399445	2.41479	23303	Hs.444767	Kinesin family member 13B	||KIAA0639||KIF13B||GAKIN||GUANYLATE KINASE-ASSOCIATED KINESIN||kinesin family member 13B||	23303	RefSeq	8	8	8p12	8p12	-	28980714	29176560	ATP binding	T cell activation	cytoplasm
LOC400673	XM_375560	1.2	1.436	1.318	0.117	0.39835	2.40713
LOC402487	XM_379817	1.423	1.214	1.318	0.104	0.39835	2.40713		Hs.553552	Hypothetical protein MGC13098	||MGC13098||hypothetical protein MGC13098||	84820			7		7p13				DNA binding	transcription
SUCLA2	NM_003850	1.352	1.285	1.318	0.033	0.39835	2.40713	8803	Hs.546323	Succinate-CoA ligase, ADP-forming, beta subunit	||SUCLA2||A-BETA||ATP-SPECIFIC SUCCINYL-CoA SYNTHETASE, BETA SUBUNIT||SUCCINATE-CoA LIGASE, ADP-FORMING, BETA SUBUNIT||	8803	RefSeq	13	13	13q14.2	13q12.2-q13.3	-	47414792	47473463	ligase activity	metabolism	mitochondrion
AURKB	NM_004217	1.344	1.291	1.317	0.026	0.397255	2.39946	9212	Hs.442658	Aurora kinase B	||STK12||AIK2||AURKB||ARK2||AURORA-RELATED KINASE 2||aurora kinase B||AURORA/IPL1-LIKE KINASE 2||AIM1, RAT, HOMOLOG OF||SERINE/THREONINE PROTEIN KINASE 12||	9212	RefSeq	17	17	17p13.1	17p13.1	-	8048781	8054604	ATP binding	cell cycle
HSPB2	NM_001541	1.337	1.296	1.317	0.02	0.397255	2.39946	3316	Hs.78846	Heat shock 27kDa protein 2	||HSPB2||HEAT-SHOCK 27-KD PROTEIN 2||heat shock 27kDa protein 2||	3316	RefSeq	11	11	11q23.1	11q22-q23	+	111288708	111290027	enzyme activator activity	protein folding	cytosol
MGC61571	NM_182523	1.317	1.317	1.317	0	0.397255	2.39946	152100	Hs.437336	Hypothetical protein MGC61571	||MGC61571||hypothetical protein MGC61571||	152100	RefSeq	3	3	3p24.1	3p24.1	+	28258127	28336265
LOC402537	XM_380120	1.446	1.186	1.316	0.129	0.396159	2.39179		Hs.546627	Hypothetical LOC402537	||||Hypothetical LOC402537||				7		7
OIP106	NM_014965	1.203	1.43	1.316	0.113	0.396159	2.39179	22906	Hs.535711	OGT(O-Glc-NAc transferase)-interacting protein 106 KDa	||KIAA1042||OIP106||OGT-INTERACTING PROTEIN, 106-KD||OGT(O-Glc-NAc transferase)-interacting protein 106 KDa||	22906	RefSeq	3	3	3p22.1	3p25.3-p24.1	+	42176668	42229111	protein binding	O-linked glycosylation	nucleus
AKAP11	NM_016248	1.273	1.359	1.316	0.042	0.396159	2.39179	11215	Hs.105105	A kinase (PRKA) anchor protein 11	||AKAP220||AKAP11||A-KINASE ANCHOR PROTEIN, 220-KD||A-KINASE ANCHOR PROTEIN 11||A kinase (PRKA) anchor protein 11||	11215	RefSeq	13	13	13q14.11	13q14.11	+	41744288	41795402	protein kinase A binding	protein kinase cascade
FLJ46831	NM_207426	1.275	1.357	1.316	0.04	0.396159	2.39179	399823	Hs.449674	FLJ46831 protein	||FLJ46831||FLJ46831 protein||	399823	RefSeq	10	10	10q26.2	10q26.2	+	129425944	129429440
LOC200491	XM_117239	1.282	1.349	1.316	0.033	0.396159	2.39179		Hs.385965	Hypothetical LOC200491	||||na||hypothetical LOC200491||	200491			2		2p25.3
MAPKAPK5	NM_003668	1.333	1.299	1.316	0.017	0.396159	2.39179	8550	Hs.413901	Mitogen-activated protein kinase-activated protein kinase 5	||MAPKAPK5||PRAK||p38-REGULATED/ACTIVATED KINASE||MAPKAP KINASE 5||Mitogen-activated protein kinase-activated protein kinase 5||	8550	RefSeq	12	12	12q24.12	12q24.12	+	110742998	110793947	ATP binding	protein amino acid phosphorylation
LOC401067	XM_376233	1.301	1.331	1.316	0.014	0.396159	2.39179		Hs.254808	IQ motif containing F3	||IQCF3||IQ motif containing F3||	401067			3		3p21.2
LOC388519	XM_371151	1.308	1.324	1.316	0.007	0.396159	2.39179		Hs.55304	Similar to 40S ribosomal protein S16	||||Similar to 40S ribosomal protein S16||				19		19p12
LOC387940	XM_373571	1.418	1.211	1.315	0.103	0.395063	2.38413		Hs.126406	Hypothetical LOC387940	||||na||hypothetical LOC387940||	387940			13		13q31.2
OSBPL9	NM_024586	1.271	1.36	1.315	0.044	0.395063	2.38413	114883	Hs.21938	Oxysterol binding protein-like 9	||OSBPL9||ORP9||OSBP-RELATED PROTEIN 9||Oxysterol binding protein-like 9||OXYSTEROL-BINDING PROTEIN-LIKE PROTEIN 9||	114883	RefSeq	1	1	1p32.3	1p32.3	+	51794784	51966157		lipid transport
STARD3	NM_006804	1.404	1.224	1.314	0.09	0.393965	2.37646	10948	Hs.77628	START domain containing 3	||MLN64||STARD3||METASTATIC LYMPH NODE 64||START DOMAIN-CONTAINING PROTEIN 3||START domain containing 3||	10948	RefSeq	17	17	17q12	17q11-q12	+	35046937	35073248	cholesterol binding	C21-steroid hormone biosynthesis	cytoplasm
UGT2A1	NM_006798	1.397	1.231	1.314	0.083	0.393965	2.37646	10941	Hs.225950	UDP glycosyltransferase 2 family, polypeptide A1	||UGT2A1||UDP GLYCOSYLTRANSFERASE 2 FAMILY, MEMBER A1||UDP glycosyltransferase 2 family, polypeptide A1||UDP GLUCURONOSYLTRANSFERASE 2 FAMILY, MEMBER A1||URIDINE DIPHOSPHATE GLYCOSYLTRANSFERASE 2 FAMILY, MEMBER A1||	10941	RefSeq	4	4	4q13.3	4q13	-	70635732	70694177	glucuronosyltransferase activity	detection of chemical substance	endoplasmic reticulum
CDH16	NM_004062	1.384	1.244	1.314	0.07	0.393965	2.37646	1014	Hs.513660	Cadherin 16, KSP-cadherin	||CDH16||CADHERIN, KIDNEY||kidney-specific cadherin||cadherin 16 precursor||cadherin 16, KSP-cadherin||	1014	RefSeq	16	16	16q22.1	16q22.1	-	65499525	65510267	calcium ion binding	cell adhesion	integral to membrane
LOC391701	XM_373033	1.264	1.364	1.314	0.049	0.393965	2.37646
SLC12A7	NM_006598	1.277	1.352	1.314	0.037	0.393965	2.37646	10723	Hs.172613	Solute carrier family 12 (potassium/chloride transporters), member 7	||KCC4||SLC12A7||POTASSIUM-CHLORIDE COTRANSPORTER 4||SOLUTE CARRIER FAMILY 12 (POTASSIUM/CHLORIDE TRANSPORTER), MEMBER 7||Solute carrier family 12 (potassium/chloride transporters), member 7||	10723	RefSeq	5	5	5p15.33	5p15	-	1103499	1165109	amino acid-polyamine transporter activity	amino acid transport	integral to plasma membrane
C6ORF128	NM_145316	1.323	1.306	1.314	0.008	0.393965	2.37646	221468	Hs.520101	Chromosome 6 open reading frame 128	||C6orf128||Chromosome 6 open reading frame 128||	221468	RefSeq	6	6	6p21.2	6p21.2	-	37287934	37333350
LOC387775	XM_370629	1.321	1.308	1.314	0.006	0.393965	2.37646		Hs.188982	Similar to organic anion transporter 6	||||na||Similar to organic anion transporter 6||	387775			11		11q12.3
IGF1R	NM_000875	1.317	1.308	1.313	0.004	0.392867	2.3688	3480	Hs.20573	Insulin-like growth factor 1 receptor	||||IGF1R||Insulin-like growth factor 1 receptor||		RefSeq	15	15	15q26.3	15q26.3	+	97010287	97319034	ATP binding	anti-apoptosis	integral to membrane
LOC401549	XM_379664	1.394	1.231	1.312	0.081	0.391768	2.36113		Hs.449459	Chromosome 9 open reading frame 110	||C9orf110||Chromosome 9 open reading frame 110||	401549			9		9q32
FLJ38144	XM_371132	1.246	1.378	1.312	0.065	0.391768	2.36113	374879	Hs.528407	FLJ38144 protein	||FLJ38144||FLJ38144 protein||	374879			19		19p13.2				DNA binding	regulation of transcription, DNA-dependent	nucleus
UNQ739	NM_198570	1.274	1.351	1.312	0.038	0.391768	2.36113	375567	Hs.455185	PSST739	||PSST739||UNQ739||	375567	RefSeq	7	7	7p12.3	7p12.3	+	49590517	49729399
LOC399761	XM_374801	1.338	1.287	1.312	0.025	0.391768	2.36113		Hs.314437	Hypothetical protein LOC255326	||||LOC255326||Hypothetical protein LOC255326||				10		10q11.22
LOC390271	XM_372441	1.229	1.394	1.311	0.082	0.390668	2.35346
LOC345930	XM_294019	1.263	1.358	1.311	0.047	0.390668	2.35346		Hs.363386	Similar to ECT2 protein (Epithelial cell transforming sequence 2 oncogene)	||||LOC345930||similar to ECT2 protein (Epithelial cell transforming sequence 2 oncogene)||	345930			6		6q24.1
LOC402301	XM_377976	1.284	1.337	1.311	0.026	0.390668	2.35346		Hs.553812	Similar to Nucleoside diphosphate kinase, mitochondrial precursor (NDP kinase, mitochondrial) (NDK) (nm23-H4) (Nucleoside diphosphate kinase D) (NDPKD)	||||Similar to Nucleoside diphosphate kinase, mitochondrial precursor (NDP kinase, mitochondrial) (NDK) (nm23-H4) (Nucleoside diphosphate kinase D) (NDPKD)||				7		7
CCT6A	NM_001762	1.313	1.309	1.311	0.002	0.390668	2.35346	908	Hs.82916	Chaperonin containing TCP1, subunit 6A (zeta 1)	||Cctz||TTCP20||MoDP-2||TCP-1-zeta||CCT6A||CCT-zeta-1||HTR3||TCPZ||T-COMPLEX HOMOLOG TCP20||amino acid transport defect-complementing||histidine transport regulator 3||chaperonin containing TCP1, zeta 1||chaperonin containing T-complex subunit 6||T-complex protein 1, zeta subunit||acute morphine dependence related protein 2||CHAPERONIN CONTAINING T-COMPLEX POLYPEPTIDE 1, SUBUNIT 6A||chaperonin co…	908	RefSeq	7	7	7p11.2	7p11.2	+	55893695	55905891	ATP binding	protein folding	cytoplasm
FLJ45950	NM_207431	1.44	1.18	1.31	0.129	0.389567	2.3458	399975					RefSeq	11		11q24.3		-	128608882	128658242
LOC401543	XM_379656	1.408	1.213	1.31	0.097	0.389567	2.3458		Hs.494549	Chromosome 9 open reading frame 130	||C9orf130||Chromosome 9 open reading frame 130||	286354			9		9q22.32
DDX42	NM_007372	1.405	1.215	1.31	0.095	0.389567	2.3458	11325	Hs.8765	DEAD (Asp-Glu-Ala-Asp) box polypeptide 42	||DDX42||DEAD (Asp-Glu-Ala-Asp) box polypeptide 42||	11325	RefSeq	17	17	17q23.3	17q23.3	+	59205298	59250408	ATP binding
IGJ	NM_144646	1.37	1.251	1.31	0.059	0.389567	2.3458	3512	Hs.381568	Immunoglobulin J polypeptide, linker protein for immunoglobulin alpha and mu polypeptides	||IGCJ||JCH||IGJ||J CHAIN||immunoglobulin J polypeptide, linker protein for immunoglobulin alpha and mu polypeptides||	3512	RefSeq	4	4	4q13.3	4q21	-	71886718	71897299	antigen binding	immune response	extracellular region
SCDR10	NM_198533	1.356	1.264	1.31	0.045	0.389567	2.3458	374875	Hs.512319	Short-chain dehydrogenase/reductase 10	||SCDR10||Short-chain dehydrogenase/reductase 10||	374875	RefSeq	19	19	19p13.3	19p13.3	+	5632046	5639532	oxidoreductase activity	metabolism
LOC220070	NM_145308	1.28	1.34	1.31	0.029	0.389567	2.3458	220070	Hs.326766	Hypothetical protein BC004224	||LOC220070||hypothetical protein BC004224||	220070	RefSeq	11	11	11q13.4	11q13.4	+	70386542	70388867
LOC390234	XM_372425	1.299	1.321	1.31	0.011	0.389567	2.3458
LOC346950	XM_294473	1.179	1.438	1.309	0.129	0.388465	2.33813		Hs.454011	Similar to ribosomal protein L37	||||na||similar to ribosomal protein L37||	346950			8		8q12.1
MGC45428	NM_152619	1.418	1.201	1.309	0.108	0.388465	2.33813	166614	Hs.437045	Doublecortin and CaM kinase-like 2	||DCAMKL2||doublecortin and CaM kinase-like 2||	166614	RefSeq	4	4	4q31.23	4q31.23	+	151357745	151536188	ATP binding	intracellular signaling cascade
HAPLN1	NM_001884	1.369	1.249	1.309	0.059	0.388465	2.33813	1404	Hs.2799	Hyaluronan and proteoglycan link protein 1	||CRTL1||HAPLN1||Cartilage link protein||cartilage linking protein 1||Hyaluronan and proteoglycan link protein 1||	1404	RefSeq	5	5	5q14.3	5q14.3	-	82972500	83052454	hyaluronic acid binding	cell adhesion	extracellular matrix (sensu Metazoa)
MYO18A	NM_078471	1.289	1.33	1.309	0.02	0.388465	2.33813	399687	Hs.462589	TGFB1-induced anti-apoptotic factor 1	||||MYO18A||TGFB1-induced anti-apoptotic factor 1||		RefSeq	17	17	17q11.2	17q11.2	-	24424653	24531533	ATP binding	DNA recombination	myosin
CHRM5	NM_012125	1.292	1.327	1.309	0.017	0.388465	2.33813	1133	Hs.128216	Cholinergic receptor, muscarinic 5	||CHRM5||HM5||MGC41838||muscarinic acetylcholine receptor M5||CHOLINERGIC RECEPTOR, MUSCARINIC, 5||ACETYLCHOLINE RECEPTOR, MUSCARINIC, 5||Cholinergic receptor, muscarinic 5||	1133	RefSeq	15	15	15q14	15q26	+	32097719	32144579	muscarinic acetylcholine receptor activity	acetylcholine receptor signaling, muscarinic pathway	integral to plasma membrane
XDH	NM_000379	1.192	1.423	1.308	0.115	0.387363	2.33047	7498	Hs.250	Xanthine dehydrogenase	||XOR||XDH||Xanthine dehydrogenase||XANTHINE OXIDOREDUCTASE||XANTHINE OXIDASE||	7498	RefSeq	2	2	2p23.1	2p23-p22	-	31470146	31549264	electron transporter activity	electron transport
FOXG1B	NM_005249	1.215	1.4	1.308	0.092	0.387363	2.33047	2290	Hs.525266	Forkhead box G1B	||||FOXG1B||Forkhead box G1B||		RefSeq	14	14	14q12	14q12-q13	+	28306037	28308621	transcription factor activity	brain development	nucleus
LOC401638	XM_377109	1.382	1.231	1.307	0.075	0.386259	2.3228
LOC400689	XM_375604	1.365	1.25	1.307	0.057	0.386259	2.3228
MET	NM_000245	1.355	1.258	1.307	0.048	0.386259	2.3228	4233	Hs.132966	Met proto-oncogene (hepatocyte growth factor receptor)	||MET||RCCP2||HGFR||ONCOGENE MET||MET PROTOONCOGENE||RENAL CELL CARCINOMA, PAPILLARY, 2 GENE||Met proto-oncogene (hepatocyte growth factor receptor)||	4233	RefSeq	7	7	7q31.2	7q31	+	115906409	116032390	ATP binding	cell proliferation	integral to plasma membrane
PLXNC1	NM_005761	1.349	1.265	1.307	0.042	0.386259	2.3228	10154	Hs.551522	Plexin C1	||PLXNC1||VESPR||plexin C1||VIRUS-ENCODED SEMAPHORIN PROTEIN RECEPTOR||	10154	RefSeq	12	12	12q22	12q23.3	+	93044966	93201693	receptor activity	cell adhesion	integral to membrane
LOC285513	NM_198281	1.268	1.346	1.307	0.039	0.386259	2.3228	285513	Hs.386796	Hypothetical protein LOC285513	||LOC285513||hypothetical protein LOC285513||	285513	RefSeq	4	4	4q22.1	4q22.1	-	90525441	90586122
ARHGAP8	NM_181334	1.34	1.274	1.307	0.032	0.386259	2.3228	23779					RefSeq	22		22q13.31		+	43431005	43579199
KCNC4	NM_004978	1.296	1.318	1.307	0.011	0.386259	2.3228	3749	Hs.153521	Potassium voltage-gated channel, Shaw-related subfamily, member 4	||KCNC4||potassium voltage-gated channel, Shaw-related subfamily, member 4||POTASSIUM CHANNEL, VOLTAGE-GATED, SHAW-RELATED SUBFAMILY, MEMBER 4||	3749	RefSeq	1	1	1p13.3	1p21	+	110466018	110488112	protein binding	cation transport	integral to membrane
LOC389822	XM_372169	1.315	1.299	1.307	0.007	0.386259	2.3228		Hs.549333	Similar to hypothetical protein	||||na||Similar to hypothetical protein||	389822			9		9q34.3
LOC285484	XM_376303	1.314	1.301	1.307	0.006	0.386259	2.3228	285484	Hs.449236	Hypothetical protein LOC285484	||LOC285484||hypothetical protein LOC285484||	285484			4		4p16.1
LOC343381	XM_291543	1.454	1.157	1.306	0.148	0.385155	2.31513		Hs.449026	Similar to KIAA0454 protein	||||na||similar to KIAA0454 protein||	343381			1		1p36.12
DND1	NM_194249	1.19	1.421	1.306	0.115	0.385155	2.31513	373863	Hs.552623	Dead end homolog 1 (zebrafish)	||DND1||Dead end homolog 1 (zebrafish)||DEAD END, ZEBRAFISH, HOMOLOG OF, 1||	373863	RefSeq	5	5	5q31.3	5q31.3	-	140030565	140033355	RNA binding	development
MGC33608	NM_175906	1.332	1.28	1.306	0.025	0.385155	2.31513	284257					RefSeq	18		18q21.31		+	52965370	52966845
LOC400985	XM_376099	1.294	1.319	1.306	0.012	0.385155	2.31513		Hs.132527	Hypothetical LOC400985	||||na||hypothetical LOC400985||	400985			2		2q11.2
C10ORF116	NM_006829	1.437	1.174	1.305	0.131	0.38405	2.30747	10974	Hs.74120	Chromosome 10 open reading frame 116	||C10orf116||Chromosome 10 open reading frame 116||	10974	RefSeq	10	10	10q23.2	10q23.2	+	88718167	88720646	molecular function unknown	biological process unknown	cellular component unknown
LOC389224	XM_374086	1.377	1.234	1.305	0.071	0.38405	2.30747		Hs.449227	Hypothetical gene supported by AK097799	||||na||hypothetical gene supported by AK097799||	389224			4		4q31.1
FLJ23074	NM_025052	1.243	1.367	1.305	0.062	0.38405	2.30747	80122	Hs.503776	Regulated in COPD kinase	||FLJ23074||YSK4||Regulated in COPD kinase||Yeast Sps1/Ste20-related kinase 4 (S. cerevisiae)||	80122	RefSeq	2	2	2q21.3	2q21.3	-	135570963	135572954	ATP binding	protein amino acid phosphorylation
ACTB	NM_001101	1.276	1.335	1.305	0.029	0.38405	2.30747	60	Hs.520640	Actin, beta	||BETA-ACTIN||ACTB||Actin, beta||beta actin||beta cytoskeletal actin||	60	RefSeq	7	7	7p22.1	7p15-p12	-	5340026	5343462	motor activity		TIP60 histone acetyltransferase complex
LGALS12	NM_033101	1.305	1.306	1.305	0	0.38405	2.30747	85329	Hs.502774	Lectin, galactoside-binding, soluble, 12 (galectin 12)	||LGALS12||Lectin, galactoside-binding, soluble, 12 (galectin 12)||	85329	RefSeq	11	11	11q12.3	11q13	+	63030131	63040815	sugar binding	apoptosis	nucleus
SLC12A3	NM_000339	1.163	1.445	1.304	0.14	0.382944	2.2998	6559	Hs.369271	Solute carrier family 12 (sodium/chloride transporters), member 3	||TSC||NCCT||SLC12A3||THIAZIDE-SENSITIVE NA-CL COTRANSPORTER||SODIUM-CHLORIDE COTRANSPORTER, THIAZIDE-SENSITIVE||Solute carrier family 12 (sodium/chloride transporters), member 3||SOLUTE CARRIER FAMILY 12 (SODIUM/CHLORIDE TRANSPORTER), MEMBER 3||	6559	RefSeq	16	16	16q13	16q13	+	55456642	55504850	amino acid-polyamine transporter activity	amino acid transport	integral to plasma membrane
LOC387697	XM_373468	1.392	1.216	1.304	0.088	0.382944	2.2998		Hs.258910	Hypothetical LOC387697	||||na||hypothetical LOC387697||	387697			10		10q23.31
TESSP1	NM_183379	1.388	1.22	1.304	0.083	0.382944	2.2998	360226	Hs.254054	Testis serine protease 1	||TESSP1||Testis serine protease 1||	360226	RefSeq	16	16	16p13.3	16p13.3	+	2788486	2795134	chymotrypsin activity	proteolysis and peptidolysis
LOC391705	XM_373035	1.239	1.369	1.304	0.065	0.382944	2.2998		Hs.480975	Similar to RIKEN cDNA 9930021J17	||||similar to RIKEN cDNA 9930021J17||	391705			4		4q31.3
BPI	NM_001725	1.356	1.252	1.304	0.052	0.382944	2.2998	671	Hs.529019	Bactericidal/permeability-increasing protein	||BPI||Bactericidal/permeability-increasing protein||BACTERICIDAL PERMEABILITY-INCREASING PROTEIN||bactericidal/permeability-increasing protein precursor||bK2308N23.1 (bactericidal/permeability-increasing protein)||	671	RefSeq	20	20	20q11.23	20q11.23-q12	+	36365998	36399319	Gram-negative bacterial binding	defense response to bacteria	integral to plasma membrane
LOC402326	XM_378009	1.317	1.291	1.304	0.013	0.382944	2.2998
LOC388116	XM_370856	1.237	1.369	1.303	0.065	0.381837	2.29214		Hs.512279	Similar to RIKEN cDNA 6720467C03	||||similar to RIKEN cDNA 6720467C03||	388116			15		15q15.1
SMAD7	NM_005904	1.329	1.277	1.303	0.026	0.381837	2.29214	4092	Hs.465087	SMAD, mothers against DPP homolog 7 (Drosophila)	||MADH7||SMAD7||SMA- AND MAD-RELATED PROTEIN 7||MOTHERS AGAINST DECAPENTAPLEGIC, DROSOPHILA, HOMOLOG OF, 7||SMAD, mothers against DPP homolog 7 (Drosophila)||	4092	RefSeq	18	18	18q21.1	18q21.1	-	44700221	44731079	protein binding	regulation of transcription, DNA-dependent	intracellular
LOC400161	XM_378434	1.322	1.284	1.303	0.018	0.381837	2.29214		Hs.371110	Hypothetical gene supported by BC038751	||||na||hypothetical gene supported by BC038751||	400161			13		13q34
TRAM2	NM_012288	1.32	1.286	1.303	0.017	0.381837	2.29214	9697	Hs.520182	Translocation associated membrane protein 2	||||TRAM2||Translocation associated membrane protein 2||				6		6p21.1-p12					protein targeting	integral to membrane
MPRA	NM_178422	1.32	1.287	1.303	0.016	0.381837	2.29214	164091	Hs.523652	Membrane progestin receptor alpha	||PAQR7||MPRA||MEMBRANE PROGESTIN RECEPTOR, ALPHA||Membrane progestin receptor alpha||progestin and adipoQ receptor family member VII||	164091	RefSeq	1	1	1p36.11	1p36.11	-	25873332	25874701	G-protein coupled receptor activity	G-protein coupled receptor protein signaling pathway	integral to membrane
MGC64882	NM_182627	1.289	1.318	1.303	0.014	0.381837	2.29214	348793	Hs.385865	WD domain, G-beta repeat-containing protein	||||MGC64882||WD domain, G-beta repeat-containing protein||		RefSeq	3	3	3q29	3q29	-	197769370	197783723
LOC389273	XM_374115	1.445	1.158	1.302	0.143	0.380729	2.28447		Hs.519206	Hypothetical gene supported by AK130861	||||FLJ27351||hypothetical gene supported by AK130861||	389273			5		5p15.2
KCNF1	NM_002236	1.236	1.368	1.302	0.066	0.380729	2.28447	3754	Hs.23735	Potassium voltage-gated channel, subfamily F, member 1	||KH1||KCNF1||POTASSIUM CHANNEL, VOLTAGE-GATED, SUBFAMILY F, MEMBER 1||potassium voltage-gated channel, subfamily F, member 1||	3754	RefSeq	2	2	2p25.1	2p25	+	11002660	11004948	protein binding	cation transport	membrane
LOC389000	XM_371534	1.264	1.341	1.302	0.038	0.380729	2.28447		Hs.534678	Similar to hypothetical protein	||||na||Similar to hypothetical protein||	389000			2		2p11.1
TNPO1	NM_002270	1.273	1.332	1.302	0.029	0.380729	2.28447	3842	Hs.482497	Transportin 1	||TNPO1||MIP1||KPNB2||IMPORTIN BETA-2||M9-INTERACTING PROTEIN||KARYOPHERIN BETA-2||Transportin 1||	3842	RefSeq	5	5	5q13.2	5q13.2	+	72148253	72240529	binding	protein transport	cytoplasm
KLK10	NM_002776	1.188	1.414	1.301	0.112	0.379621	2.2768	5655	Hs.275464	Kallikrein 10	||KLK10||PRSSL1||Kallikrein 10||PROTEASE, SERINE-LIKE, 1||	5655	RefSeq	19	19	19q13.41	19q13.3-q13.4	-	56209337	56215094	chymotrypsin activity	cell cycle	extracellular region
LOC399972	XM_378321	1.383	1.218	1.301	0.082	0.379621	2.2768		Hs.549346	Hypothetical gene supported by AK096370	||||FLJ39051||hypothetical gene supported by AK096370||	399972			11		11q24.2
FLJ33207	NM_178554	1.353	1.25	1.301	0.051	0.379621	2.2768	339855	Hs.224421	Kyphoscoliosis peptidase	||KY||Kyphoscoliosis peptidase||	339855	RefSeq	3	3	3q22.1	3q22.1	-	135804821	135852562
OR2J2	NM_030905	1.251	1.351	1.301	0.049	0.379621	2.2768	26707	Hs.163518	Olfactory receptor, family 2, subfamily J, member 2	||OR2J2||olfactory receptor, family 2, subfamily J, member 2||	26707	RefSeq	6	6	6p22.1	6p21.31-22.2	+	29249391	29250330	olfactory receptor activity	G-protein coupled receptor protein signaling pathway	integral to membrane
TESK1	NM_006285	1.346	1.256	1.301	0.044	0.379621	2.2768	7016	Hs.79358	Testis-specific kinase 1	||TESK1||Testis-specific kinase 1||TESTIS-SPECIFIC PROTEIN KINASE 1||	7016	RefSeq	9	9	9p13.3	9p13	+	35595366	35600029	ATP binding	protein amino acid phosphorylation
LOC286129	XM_209910	1.311	1.291	1.301	0.01	0.379621	2.2768		Hs.546536	Similar to chromosome 15 open reading frame 2	||||na||Similar to chromosome 15 open reading frame 2||	286129			8		8p21.2
PTDSR	NM_015167	1.214	1.385	1.3	0.085	0.378512	2.26914	23210	Hs.514505	Phosphatidylserine receptor	||PSR||PTDSR||Phosphatidylserine receptor||	23210	RefSeq	17	17	17q25.1	17q25	-	72224004	72234152	receptor activity
HTR2B	NM_000867	1.328	1.272	1.3	0.027	0.378512	2.26914	3357	Hs.421649	5-hydroxytryptamine (serotonin) receptor 2B	||HTR2B||SEROTONIN 5-HT-2B RECEPTOR||5-@HYDROXYTRYPTAMINE RECEPTOR 2B||5-hydroxytryptamine (serotonin) receptor 2B||	3357	RefSeq	2	2	2q37.1	2q36.3-q37.1	-	231798459	231815329	receptor activity	G-protein signaling, coupled to IP3 second messenger (phospholipase C activating)	integral to plasma membrane
LOC401647	XM_377129	1.318	1.282	1.3	0.017	0.378512	2.26914
APLP2	NM_001642	1.291	1.309	1.3	0.008	0.378512	2.26914	334	Hs.370247	Amyloid beta (A4) precursor-like protein 2	||APLP2||APPL2||CDEBP||APPH||CDEI-BINDING PROTEIN||SPERM MEMBRANE PROTEIN||AMYLOID PRECURSOR-LIKE PROTEIN 2||amyloid precursor protein homolog HSD-2||amyloid beta (A4) precursor-like protein 2||AMYLOID BETA A4 PRECURSOR-LIKE PROTEIN 2||	334	RefSeq	11	11	11q24.3	11q23-q25	+	129445010	129519910	DNA binding	G-protein coupled receptor protein signaling pathway	integral to membrane
TAC1	NM_003182	1.186	1.411	1.299	0.112	0.377401	2.26147	6863	Hs.2563	Tachykinin, precursor 1 (substance K, substance P, neurokinin 1, neurokinin 2, neuromedin L, neurokinin alpha, neuropeptide K, neuropeptide gamma)	||TAC1||NKNA||NK2||TACHYKININ 1||TACHYKININ 2, FORMERLY||SUBSTANCE K, FORMERLY||TAC2, FORMERLY NEUROKININ A||tachykinin, precursor 1 (substance K, substance P, neurokinin 1, neurokinin 2, neuromedin L, neurokinin alpha, neuropeptide K, neuropeptide gamma)||	6863	RefSeq	7	7	7q21.3	7q21-q22	+	97006025	97014433	neuropeptide hormone activity	cell-cell signaling	extracellular space
SLC35B2	NM_178148	1.411	1.187	1.299	0.111	0.377401	2.26147	347734	Hs.182885	Solute carrier family 35, member B2	||SLC35B2||solute carrier family 35, member B2||	347734	RefSeq	6	6	6p21.1	6p12.1-p11.2	-	44329821	44333250	copper ion binding	electron transport
MKKS	NM_018848	1.387	1.211	1.299	0.087	0.377401	2.26147	8195	Hs.472119	McKusick-Kaufman syndrome	||MKKS||MKS||McKusick-Kaufman syndrome||BBS6 GENE||MKKS GENE||	8195	RefSeq	20	20	20p12.2	20p12	-	10333832	10360570	ATP binding	gonad development
AKAP6	NM_004274	1.251	1.347	1.299	0.048	0.377401	2.26147	9472	Hs.509083	A kinase (PRKA) anchor protein 6	||AKAP100||AKAP6||A-KINASE ANCHOR PROTEIN, 100-KD||A-KINASE ANCHOR PROTEIN 6||A kinase (PRKA) anchor protein 6||	9472	RefSeq	14	14	14q12	14q12	+	31868273	32372018	protein kinase A binding	protein targeting	nuclear membrane
FLJ36268	NM_207511	1.269	1.329	1.299	0.03	0.377401	2.26147	401563	Hs.522509	FLJ36268 protein	||FLJ36268||FLJ36268 protein||	401563	RefSeq	9	9	9q34.3	9q34.3	+	137197752	137207071
LOC283152	XM_378314	1.281	1.318	1.299	0.018	0.377401	2.26147	283152	Hs.114777	Hypothetical protein LOC283152	||LOC283152||hypothetical protein LOC283152||	283152			11		11q23.3
OXCT2	NM_022120	1.284	1.314	1.299	0.014	0.377401	2.26147	64064	Hs.472491	3-oxoacid CoA transferase 2	||OXCT2||3-oxoacid CoA transferase 2||	64064	RefSeq	1	1	1p34.2	1p34	-	39904289	39906113	3-oxoacid CoA-transferase activity	metabolism	mitochondrion
RAB11-FIP3	NM_014700	1.387	1.208	1.298	0.089	0.37629	2.25381	9727	Hs.531642	RAB11 family interacting protein 3 (class II)	||RAB11FIP3||EFERIN||KIAA0665||RAB11 FAMILY-INTERACTING PROTEIN 3||EF HANDS-CONTAINING RAB-INTERACTING PROTEIN||RAB11 family interacting protein 3 (class II)||	9727	RefSeq	16	16	16p13.3	16p13.3	+	415668	512481	Rab GTPase binding
CDH5	NM_001795	1.215	1.381	1.298	0.082	0.37629	2.25381	1003	Hs.76206	Cadherin 5, type 2, VE-cadherin (vascular epithelium)	||CDH5||7B4 antigen||endothelial-specific cadherin||cd144 antigen||vascular endothelial cadherin||CADHERIN, VASCULAR ENDOTHELIAL, 1||cadherin 5, type 2 preproprotein||cadherin 5, type 2, VE-cadherin (vascular epithelium)||	1003	RefSeq	16	16	16q22.1	16q22.1	+	64958063	64996189	calcium ion binding	cell adhesion	integral to membrane
ANXA11	NM_001157	1.248	1.348	1.298	0.049	0.37629	2.25381	311	Hs.530291	Annexin A11	||ANX11||OTTHUMP00000059806||CAP50||ANXA11||annexin A11||autoantigen, 56-kD||annexin XI||calcyclin-associated annexin 50||	311	RefSeq	10	10	10q22.3	10q23	-	81904859	81955308	calcium ion binding	immune response	cytoplasm
LOC157813	XM_098828	1.21	1.384	1.297	0.086	0.375178	2.24614		Hs.254973	Hypothetical LOC157813	||||na||hypothetical LOC157813||	157813			8		8q12.2
CDH20	NM_031891	1.254	1.339	1.297	0.042	0.375178	2.24614	28316	Hs.147340	Cadherin 20, type 2	||CDH20||Cadherin 20, type 2||	28316	RefSeq	18	18	18q21.33	18q22-q23	+	57308754	57373345	calcium ion binding	homophilic cell adhesion	integral to membrane
ARK5	NM_014840	1.323	1.272	1.297	0.025	0.375178	2.24614	9891	Hs.524692	AMP-activated protein kinase family member 5	||KIAA0537||ARK5||AMPK-RELATED PROTEIN KINASE 5||AMP-activated protein kinase family member 5||	9891	RefSeq	12	12	12q23.3	12q23.3	-	104959591	105036278	ATP binding	protein amino acid phosphorylation
LOC340913	XM_291770	1.28	1.314	1.297	0.017	0.375178	2.24614
KAAG1	NM_181337	1.41	1.181	1.296	0.114	0.374066	2.23847	353219	Hs.61345	Kidney associated antigen 1	||RU2AS||KAAG1||RU2, ANTISENSE||KIDNEY-ASSOCIATED ANTIGEN 1||Kidney associated antigen 1||	353219	RefSeq	6	6	6p22.2	6p22.1	+	24465109	24466491		immune response	cellular component unknown
IFNAR2	NM_000874	1.222	1.371	1.296	0.074	0.374066	2.23847	3455	Hs.549042	Interferon (alpha, beta and omega) receptor 2	||IFNAR2||INTERFERON, ALPHA, BETA, AND OMEGA, RECEPTOR 2||Interferon (alpha, beta and omega) receptor 2||	3455	RefSeq	21	21	21q22.11	21q22.1	+	33524100	33556931	hematopoietin/interferon-class (D200-domain) cytokine receptor activity	JAK-STAT cascade	extracellular region
VPREB1	NM_007128	1.368	1.224	1.296	0.072	0.374066	2.23847	7441	Hs.247979	Pre-B lymphocyte gene 1	||VPREB1||IGI||IGVPB||PRE-B-LYMPHOCYTE GENE 1||pre-B lymphocyte gene 1||IMMUNOGLOBULIN IOTA POLYPEPTIDE CHAIN||	7441	RefSeq	22	22	22q11.22	22q11.2	+	20923753	20924480	antigen binding	immune response	extracellular region
SBNO1	NM_018183	1.342	1.25	1.296	0.045	0.374066	2.23847	55206	Hs.144055	Sno, strawberry notch homolog 1 (Drosophila)	||||SBNO1||Sno, strawberry notch homolog 1 (Drosophila)||		RefSeq	12	12	12q24.31	12q24.31	-	122305334	122359868	ATP binding
LOC390680	XM_372611	1.26	1.332	1.296	0.036	0.374066	2.23847		Hs.514210	Similar to Hypothetical protein MGC56918	||||na||similar to Hypothetical protein MGC56918||	390680			16		16p12.3
SPAG1	NM_003114	1.301	1.291	1.296	0.004	0.374066	2.23847	6674	Hs.492373	Sperm associated antigen 1	||SPAG1||SPERM-ASSOCIATED ANTIGEN 1||Sperm associated antigen 1||	6674	RefSeq	8	8	8q22.2	8q22.2	+	101239831	101323306	GTP binding	fertilization (sensu Metazoa)
RPL13A	NM_012423	1.372	1.218	1.295	0.077	0.372952	2.23081	23521	Hs.546356	Ribosomal protein L13a	||RPL13A||ribosomal protein L13a||	23521	RefSeq	19	19	19q13.33	19q13.3	+	54682676	54687374	structural constituent of ribosome	protein biosynthesis	large ribosomal subunit
KIAA1007	NM_016284	1.243	1.347	1.295	0.051	0.372952	2.23081	23019	Hs.460923	CCR4-NOT transcription complex, subunit 1	||CNOT1||CCR4-NOT transcription complex, subunit 1||NEGATIVE REGULATOR OF TRANSCRIPTION 1, S. CEREVISIAE, HOMOLOG OF||	23019	RefSeq	16	16	16q21	16q21	-	57111356	57221251
NEK2	NM_002497	1.331	1.26	1.295	0.035	0.372952	2.23081	4751	Hs.153704	NIMA (never in mitosis gene a)-related kinase 2	||NEK2||NIMA-RELATED KINASE 2||NEVER IN MITOSIS GENE A-RELATED KINASE 2||NIMA (never in mitosis gene a)-related kinase 2||	4751	RefSeq	1	1	1q32.3	1q32.2-q41	-	208224516	208237362	ATP binding	cytokinesis	centrosome
GRK7	NM_139209	1.264	1.326	1.295	0.03	0.372952	2.23081	131890	Hs.102513	G protein-coupled receptor kinase 7	||GRK7||GPRK7||G protein-coupled receptor kinase 7||	131890	RefSeq	3	3	3q23	3q21-q23	+	142979740	143020021	ATP binding	protein amino acid phosphorylation
CARD15	NM_022162	1.278	1.311	1.295	0.016	0.372952	2.23081	64127	Hs.135201	Caspase recruitment domain family, member 15	||CARD15||NOD2 PROTEIN||CASPASE RECRUITMENT DOMAIN-CONTAINING PROTEIN 15||Caspase recruitment domain family, member 15||	64127	RefSeq	16	16	16q12.1	16p12-q21	+	49288550	49324488	ATP binding	regulation of apoptosis	intracellular
RLBP1	NM_000326	1.307	1.283	1.295	0.011	0.372952	2.23081	6017	Hs.1933	Retinaldehyde binding protein 1	||CRALBP||RLBP1||RETINALDEHYDE-BINDING PROTEIN 1||CELLULAR RETINALDEHYDE-BINDING PROTEIN||Retinaldehyde binding protein 1||	6017	RefSeq	15	15	15q26.1	15q26	-	87554102	87565926	binding	sensory perception	intracellular
FLJ22349	NM_024821	1.445	1.143	1.294	0.15	0.371838	2.22314	79879	Hs.474991	Hypothetical protein FLJ22349	||FLJ22349||hypothetical protein FLJ22349||	79879			22		22q13.2
HHLA3	NM_007071	1.205	1.384	1.294	0.089	0.371838	2.22314	11147	Hs.142245	HERV-H LTR-associating 3	||HHLA3||HERV-H LTR-associating 3||HUMAN ENDOGENOUS RETROVIRUS-H LONG TERMINAL REPEAT-ASSOCIATING 3||	11147	RefSeq	1	1	1p31.1	1p31.1	+	70532532	70545724
LOC389295	XM_374123	1.33	1.257	1.294	0.036	0.371838	2.22314		Hs.545578	Hypothetical LOC389295	||||LOC153561||Hypothetical LOC389295||				5		5q13.2				hydrolase activity, hydrolyzing O-glycosyl compounds	carbohydrate metabolism
LOC401497	XM_376822	1.321	1.266	1.294	0.027	0.371838	2.22314		Hs.493655	Similar to PRO2738	||||LOC401497||similar to PRO2738||	401497			9		9p21.1
POP1	NM_015029	1.313	1.276	1.294	0.018	0.371838	2.22314	10940	Hs.252828	Processing of precursor 1, ribonuclease P/MRP subunit (S. cerevisiae)	||POP1||PROCESSING OF PRECURSOR RNAs||processing of precursor 1, ribonuclease P/MRP subunit (S. cerevisiae)||	10940	RefSeq	8	8	8q22.2	8q22.1	+	99199243	99239814	hydrolase activity	tRNA 5'-leader removal	nucleolar ribonuclease P complex
LOC339875	XM_295091	1.301	1.288	1.294	0.006	0.371838	2.22314		Hs.144884	Hypothetical LOC339875	||||na||hypothetical LOC339875||	339875			3		3p13
CUL3	NM_003590	1.414	1.171	1.293	0.121	0.370722	2.21548	8452	Hs.372286	Cullin 3	||CUL3||Cullin 3||	8452	RefSeq	2	2	2q36.2	2q36.3	-	225160373	225275619		G1/S transition of mitotic cell cycle	nucleus
JAK3	NM_000215	1.319	1.266	1.293	0.026	0.370722	2.21548	3718	Hs.515247	Janus kinase 3 (a protein tyrosine kinase, leukocyte)	||LJAK||JAKL||JAK3||JANUS KINASE, LEUKOCYTE||Janus kinase 3 (a protein tyrosine kinase, leukocyte)||	3718	RefSeq	19	19	19p13.11	19p13.1	-	17797960	17819800	ATP binding	intracellular signaling cascade	cytoskeleton
LOC114984	NM_138439	1.273	1.313	1.293	0.019	0.370722	2.21548	114984	Hs.534525	Hypothetical protein BC014089	||LOC114984||hypothetical protein BC014089||	114984	RefSeq	16	16	16p13.3	16p13.3	+	2873318	2889356
UNQ3033	NM_198481	1.36	1.224	1.292	0.068	0.369606	2.20781	284415	Hs.444431	LAIR hlog	||UNQ3033||LAIR hlog||	284415	RefSeq	19	19	19q13.42	19q13.42	-	59235898	59259019
LOC400847	XM_378982	1.236	1.347	1.292	0.055	0.369606	2.20781		Hs.449053	Hypothetical gene supported by AL832259; BC035164	||||na||hypothetical gene supported by AL832259; BC035164||	400847			20		20q13.13
SLC13A5	NM_177550	1.336	1.248	1.292	0.044	0.369606	2.20781	284111	Hs.399496	Solute carrier family 13 (sodium-dependent citrate transporter), member 5	||SLC13A5||NACT||SODIUM-COUPLED CITRATE TRANSPORTER||Solute carrier family 13 (sodium-dependent citrate transporter), member 5||	284111	RefSeq	17	17	17p13.1	17p13.1	-	6528764	6557388	transporter activity	sodium ion transport	membrane
LOC388508	XM_371141	1.283	1.302	1.292	0.009	0.369606	2.20781		Hs.512823	Similar to ribosomal protein L17	||||na||similar to ribosomal protein L17||	388508			19		19p13.2
LOC388807	XM_373922	1.305	1.277	1.291	0.014	0.368489	2.20014		Hs.448392	Hypothetical LOC388807	||||na||hypothetical LOC388807||	388807			20		20q13.33
FLJ33915	NM_182613	1.383	1.198	1.29	0.092	0.367371	2.19248	347918	Hs.122115	Hypothetical protein FLJ33915	||||FLJ33915||Hypothetical protein FLJ33915||		RefSeq	12	12	12q24.33	12q24.33	+	131241425	131277115
MGC5601	NM_025247	1.37	1.209	1.29	0.08	0.367371	2.19248	80724	Hs.331141	Acyl-Coenzyme A dehydrogenase family, member 10	||ACAD10||acyl-Coenzyme A dehydrogenase family, member 10||	80724	RefSeq	12	12	12q24.12	12q24.12	+	110586621	110657621	acyl-CoA dehydrogenase activity	electron transport
LOC400320	XM_375163	1.211	1.37	1.29	0.079	0.367371	2.19248		Hs.510733	Similar to hypothetical protein FLJ36144	||||na||similar to hypothetical protein FLJ36144||	400320			15		15q11.2
LOC389236	XM_374093	1.269	1.311	1.29	0.021	0.367371	2.19248		Hs.127670	Hypothetical LOC389236	||||na||hypothetical LOC389236||	389236			4		4q32.1
LOC401915	XM_377529	1.302	1.277	1.29	0.012	0.367371	2.19248		Hs.531262	Similar to hypothetical protein FLJ32191	||||na||similar to hypothetical protein FLJ32191||	401915			19		19q13.12-q13.13
C9	NM_001737	1.166	1.411	1.289	0.122	0.366252	2.18481	735	Hs.1290	Complement component 9	||C9||Complement component 9||C9 DEFICIENCY WITH DERMATOMYOSITIS||C9 COMPLEMENT COMPONENT 9 DEFICIENCY||	735	RefSeq	5	5	5p13.1	5p14-p12	-	39320764	39400412		complement activation, alternative pathway	integral to plasma membrane
MOS	NM_005372	1.374	1.204	1.289	0.085	0.366252	2.18481	4342	Hs.533432	V-mos Moloney murine sarcoma viral oncogene homolog	||MOS||MSV||ONCOGENE MOS||MOLONEY MURINE SARCOMA VIRUS||v-mos Moloney murine sarcoma viral oncogene homolog||	4342	RefSeq	8	8	8q12.1	8q11	-	57188054	57189095	ATP binding	protein amino acid phosphorylation
NEK1	XM_291107	1.374	1.204	1.289	0.085	0.366252	2.18481	4750
CECR1	NM_017424	1.211	1.367	1.289	0.078	0.366252	2.18481	51816	Hs.170310	Cat eye syndrome chromosome region, candidate 1	||CECR1||Cat eye syndrome chromosome region, candidate 1||	51816	RefSeq	22	22	22q11.1	22q11.2	-	16034747	16065333	deaminase activity	development	cellular component unknown
PGRMC2	NM_006320	1.342	1.236	1.289	0.052	0.366252	2.18481	10424	Hs.507910	Progesterone receptor membrane component 2	||PGRMC2||Progesterone receptor membrane component 2||	10424	RefSeq	4	4	4q28.2	4q26	-	129548903	129566553	receptor activity		integral to membrane
PCDHB6	NM_018939	1.311	1.266	1.289	0.022	0.366252	2.18481	56130	Hs.283085	Protocadherin beta 6	||PCDH-BETA-6||PCDHB6||PROTOCADHERIN-BETA 6||Protocadherin beta 6||	56130	RefSeq	5	5	5q31.3	5q31	+	140510022	140513052	calcium ion binding	calcium-dependent cell-cell adhesion	integral to plasma membrane
MAP2K4	NM_003010	1.398	1.178	1.288	0.11	0.365133	2.17715	6416	Hs.514681	Mitogen-activated protein kinase kinase 4	||SEK1||MAPKK4||MEK4||MAP2K4||SERK1||JNKK1||PRKMK4||MKK4||MAPK/ERK KINASE 4||JNK-ACTIVATED KINASE 1||SAPK/ERK KINASE 1||Mitogen-activated protein kinase kinase 4||PROTEIN KINASE, MITOGEN-ACTIVATED, KINASE 4||	6416	RefSeq	17	17	17p12	17p11.2	+	11864859	11987775	ATP binding	JNK cascade
RASL11B	NM_023940	1.375	1.201	1.288	0.086	0.365133	2.17715	65997	Hs.8035	RAS-like, family 11, member B	||RASL11B||RAS-like, family 11, member B||	65997	RefSeq	4	4	4q12	4q12	+	53569422	53573929	GTP binding	small GTPase mediated signal transduction
LOC390468	XM_372522	1.257	1.318	1.288	0.03	0.365133	2.17715		Hs.371407	Similar to Zgc:85944 protein	||||na||similar to Zgc:85944 protein||	390468			14		14q13.2-q13.3
MOX2	NM_005944	1.282	1.294	1.288	0.005	0.365133	2.17715	4345	Hs.79015	CD200 antigen	||CD200||MOX2||CD200 antigen||MEMBRANE GLYCOPROTEIN MRC OX-2||	4345	RefSeq	3	3	3q13.2	3q12-q13	+	113534693	113564346			integral to plasma membrane
LOC402168	XM_377835	1.392	1.182	1.287	0.105	0.364012	2.16948	402168	Hs.553810	Similar to deubiquitinating enzyme 3	||||Similar to deubiquitinating enzyme 3||				4		4p16.1
MPDU1	NM_004870	1.231	1.344	1.287	0.056	0.364012	2.16948	9526	Hs.6710	Mannose-P-dolichol utilization defect 1	||MPDU1||SL15||LEC35||SUPPRESSOR OF LEC15||mannose-P-dolichol utilization defect 1||	9526	RefSeq	17	17	17p13.1	17p13.1-p12	+	7427889	7432228			integral to membrane
LOC388763	XM_371359	1.205	1.367	1.286	0.081	0.362891	2.16181		Hs.531209	Similar to Ankrd3-prov protein	||||na||similar to Ankrd3-prov protein||	388763			1		1p36.33
LOC399786	XM_378236	1.215	1.358	1.286	0.071	0.362891	2.16181		Hs.441971	Hypothetical gene supported by AK091031	||||na||hypothetical gene supported by AK091031||	399786			10		10q22.3
OR2W1	NM_030903	1.262	1.311	1.286	0.024	0.362891	2.16181	26692	Hs.553526	Olfactory receptor, family 2, subfamily W, member 1	||OR2W1||olfactory receptor, family 2, subfamily W, member 1||	26692	RefSeq	6	6	6p22.1	6p21.31-21.33	-	29119968	29120931	olfactory receptor activity	G-protein coupled receptor protein signaling pathway	integral to membrane
FLJ25735	NM_152577	1.267	1.305	1.286	0.018	0.362891	2.16181	158506	Hs.132485	Zinc finger protein 645	||ZNF645||Zinc finger protein 645||	158506	RefSeq	X	X	Xp22.11	Xp22.11	+	22050716	22052231	nucleic acid binding	protein ubiquitination	nucleus
STARD10	NM_006645	1.303	1.269	1.286	0.017	0.362891	2.16181	10809	Hs.188606	START domain containing 10	||||STARD10||START domain containing 10||		RefSeq	11	11	11q13.4	11q13	-	72143531	72181939
LOC402199	XM_377875	1.3	1.272	1.286	0.014	0.362891	2.16181
GPR41	NM_005304	1.299	1.273	1.286	0.012	0.362891	2.16181	2865	Hs.248055	G protein-coupled receptor 41	||GPR41||G protein-coupled receptor 41||	2865	RefSeq	19	19	19q13.12	19q13.1	+	40541341	40543227	purinergic nucleotide receptor activity, G-protein coupled	G-protein coupled receptor protein signaling pathway	integral to plasma membrane
OR5P2	NM_153444	1.292	1.28	1.286	0.005	0.362891	2.16181	120065	Hs.351824	Olfactory receptor, family 5, subfamily P, member 2	||OR5P2||olfactory receptor, family 5, subfamily P, member 2||	120065	RefSeq	11	11	11p15.4	11p15.4	-	7774096	7775065	olfactory receptor activity	G-protein coupled receptor protein signaling pathway	integral to membrane
IVNS1ABP	NM_006469	1.199	1.372	1.285	0.086	0.361768	2.15415	10625	Hs.497183	Influenza virus NS1A binding protein	||NS1BP||ND1||IVNS1ABP||KIAA0850||NS1-BINDING PROTEIN||NCX DOWNSTREAM GENE 1||influenza virus NS1A binding protein||INFLUENZA VIRUS NS1A PROTEIN-BINDING PROTEIN||	10625	RefSeq	1	1	1q25.3	1q25.1-q31.1	-	181997186	182018043	protein binding	RNA splicing	spliceosome complex
MGC8685	NM_178012	1.21	1.36	1.285	0.074	0.361768	2.15415	347733	Hs.300701	Tubulin, beta polypeptide paralog	||RP11-506K6.1||MGC8685||Tubulin, beta polypeptide paralog||	347733	RefSeq	6	6	6p25.2	6p25	-	3169513	3172870	GTP binding	microtubule-based movement	cytoplasm
KNG1	NM_000893	1.22	1.35	1.285	0.065	0.361768	2.15415	3827	Hs.77741	Kininogen 1	||KNG1||Kininogen 1||WILLIAMS FACTOR DEFICIENCY||FLAUJEAC FACTOR DEFICIENCY||FITZGERALD FACTOR DEFICIENCY||HMWK DEFICIENCY KININOGEN DEFICIENCY, TOTAL||HIGH MOLECULAR WEIGHT KININOGEN DEFICIENCY||	3827	RefSeq	3	3	3q27.3	3q27	+	187917821	187944443	cysteine protease inhibitor activity	blood coagulation	extracellular region
LOC400684	XM_378793	1.322	1.247	1.285	0.037	0.361768	2.15415		Hs.438766	Hypothetical gene supported by BC000922	||LOC400684||hypothetical gene supported by BC000922||	400684			19		19q13.11
MYLK	NM_005965	1.294	1.277	1.285	0.008	0.361768	2.15415	4638	Hs.477375	Myosin, light polypeptide kinase	||MYLK||TELOKIN||KRP||MLCK KINASE-RELATED PROTEIN||MYOSIN LIGHT POLYPEPTIDE KINASE||MYOSIN LIGHT CHAIN KINASE||Myosin, light polypeptide kinase||	4638	RefSeq	3	3	3q21.1	3q21	-	124813834	124903051	ATP binding	protein amino acid phosphorylation
ARHGAP11A	NM_014783	1.278	1.292	1.285	0.007	0.361768	2.15415	9824	Hs.525764	Rho GTPase activating protein 11A	||ARHGAP11A||Rho GTPase activating protein 11A||	9824	RefSeq	15	15	15q13.3	15q13.2	+	30694982	30719160
C2orf12	BC069763	1.194	1.374	1.284	0.089	0.360645	2.14648	192137	Hs.470412	RNA binding motif, single stranded interacting protein 1	||||RBMS1||RNA binding motif, single stranded interacting protein 1||		mRNA	2	2	2q24.2	2q24.2	-	160954465	160955661	RNA binding	DNA replication	nucleus
TNPO3	NM_012470	1.369	1.2	1.284	0.084	0.360645	2.14648	23534	Hs.193613	Transportin 3	||TNPO3||Transportin 3||	23534	RefSeq	7	7	7q32.1	7q32.3	-	128188898	128289149	binding	protein transport	nucleus
DATF1	NM_022105	1.209	1.359	1.284	0.074	0.360645	2.14648	11083	Hs.551527	Death associated transcription factor 1	||DIO1||DATF1||DEATH INDUCER-OBLITERATOR 1||DEATH-ASSOCIATED TRANSCRIPTION FACTOR 1||Death associated transcription factor 1||	11083	RefSeq	20	20	20q13.33	20q13.33	-	61006799	61039898	DNA binding	apoptosis	nucleus
LOC163782	NM_181712	1.343	1.225	1.284	0.058	0.360645	2.14648	163782	Hs.283398	Hypothetical protein LOC163782	||ANKRD38||LOC163782||Hypothetical protein LOC163782||ankyrin repeat domain 38||	163782	RefSeq	1	1	1p31.3	1p31.3	-	62414841	62497104
FLJ40125	NM_178494	1.238	1.331	1.284	0.046	0.360645	2.14648	147699	Hs.532872	Hypothetical protein FLJ40125	||FLJ40125||hypothetical protein FLJ40125||	147699	RefSeq	19	19	19q13.32	19q13.32	+	50693704	50697403	catalytic activity
ZNF395	NM_018660	1.311	1.258	1.284	0.026	0.360645	2.14648	55893	Hs.435535	Zinc finger protein 395	||ZNF395||Zinc finger protein 395||	55893	RefSeq	8	8	8p21.1	8p21.1	-	28259022	28299896	nucleic acid binding	regulation of transcription, DNA-dependent	nucleus
RAB17	NM_022449	1.29	1.279	1.284	0.005	0.360645	2.14648	64284	Hs.44278	RAB17, member RAS oncogene family	||RAB17||RAB17, member RAS oncogene family||	64284	RefSeq	2	2	2q37.3	2q37.3	-	238264964	238281736	GTP binding	protein transport
SLC4A4	NM_003759	1.28	1.288	1.284	0.003	0.360645	2.14648	8671	Hs.5462	Solute carrier family 4, sodium bicarbonate cotransporter, member 4	||hhNBC||kNBC||pNBC||SLC4A4||NBC1||SODIUM BICARBONATE COTRANSPORTER, PANCREAS||SODIUM BICARBONATE COTRANSPORTER, HEART||SODIUM BICARBONATE COTRANSPORTER 1||SLC4A5, FORMERLY SODIUM BICARBONATE COTRANSPORTER, KIDNEY||Solute carrier family 4, sodium bicarbonate cotransporter, member 4||SOLUTE CARRIER FAMILY 4 (SODIUM BICARBONATE COTRANSPORTER), MEMBER 4||SOLUTE CARRIER FAMILY 4 (SODIUM BICARBONATE C…	8671	RefSeq	4	4	4q13.3	4q21	+	72569851	72802834	inorganic anion exchanger activity	anion transport	integral to membrane
C14ORF20	NM_174944	1.373	1.193	1.283	0.089	0.359521	2.13882	283629	Hs.314432	Testis-specific serine kinase 4	||C14orf20||TSSK4||Testis-specific serine kinase 4||	283629	RefSeq	14	14	14q11.2	14q11.2	+	23744801	23747292	ATP binding	protein amino acid phosphorylation
LOC401367	XM_379501	1.346	1.22	1.283	0.062	0.359521	2.13882		Hs.546627	Hypothetical LOC402537	||||Hypothetical LOC402537||				7		7
RRAGD	NM_021244	1.342	1.223	1.283	0.059	0.359521	2.13882	58528	Hs.485938	Ras-related GTP binding D	||RRAGD||Ras-related GTP binding D||RAS-RELATED GTP-BINDING PROTEIN D||	58528	RefSeq	6	6	6q15	6q15-q16	-	90134312	90178484		transport	cytoplasm
TBX1	NM_005992	1.232	1.335	1.283	0.051	0.359521	2.13882	6899	Hs.173984	T-box 1	||TBX1||T-box 1||	6899	RefSeq	22	22	22q11.21	22q11.21	+	18118779	18145664	RNA polymerase II transcription factor activity	heart development	nucleus
KCNT1	XM_029962	1.333	1.233	1.283	0.049	0.359521	2.13882	57582	Hs.104950	Potassium channel, subfamily T, member 1	||KCNT1||KIAA1422||potassium channel, subfamily T, member 1||	57582			9		9q34.3				calcium ion binding	ion transport	integral to membrane
GPR14	NM_018949	1.265	1.301	1.283	0.017	0.359521	2.13882	2837	Hs.192720	Urotensin 2 receptor	||UTR2||UTS2R||GPR14||UROTENSIN RECEPTOR||UROTENSIN II RECEPTOR||Urotensin 2 receptor||G protein-coupled receptor 14||	2837	RefSeq	17	17	17q25.3	17q25.3	+	77925489	77926659	receptor activity	G-protein coupled receptor protein signaling pathway	integral to membrane
LOC389033	XM_374010	1.364	1.201	1.282	0.081	0.358396	2.13115		Hs.380682	Hypothetical LOC389033	||||na||hypothetical LOC389033||	389033			2		2q21.1
C14ORF68	XM_208731	1.207	1.357	1.282	0.074	0.358396	2.13115	283600
LOC388461	XM_373773	1.212	1.352	1.282	0.069	0.358396	2.13115		Hs.242240	Hypothetical LOC388461	||||na||hypothetical LOC388461||	388461			18		18p11.31
LOC147468	XM_091809	1.231	1.332	1.282	0.05	0.358396	2.13115		Hs.534559	Similar to WW domain binding protein 2	||||na||similar to WW domain binding protein 2||	147468			18		18q11.2
MGC41943	NM_178561	1.327	1.237	1.282	0.044	0.358396	2.13115	340307
FLJ35757	NM_152598	1.325	1.239	1.282	0.043	0.358396	2.13115	162333	Hs.446268	Hypothetical protein FLJ35757	||FLJ35757||hypothetical protein FLJ35757||	162333	RefSeq	17	17	17q23.3	17q23.3	-	58132407	58239427	ubiquitin-protein ligase activity	protein ubiquitination	integral to membrane
DLG1	NM_004087	1.276	1.288	1.282	0.006	0.358396	2.13115	1739	Hs.292549	DKFZP586B0319 protein	||||DLG1||DKFZP586B0319 protein||		RefSeq	3	3	3q29	3q29	-	198259732	198513757	cytoskeletal protein binding		cytoplasm
GABRE	NM_004961	1.379	1.183	1.281	0.097	0.35727	2.12348	2564	Hs.22785	Gamma-aminobutyric acid (GABA) A receptor, epsilon	||GABRE||GABA(A) receptor||GABA-A RECEPTOR, EPSILON POLYPEPTIDE||GAMMA-AMINOBUTYRIC ACID RECEPTOR, EPSILON||gamma-aminobutyric acid (GABA) A receptor, epsilon||gamma-aminobutyric acid (GABA) A receptor, epsilon isoform 3||gamma-aminobutyric acid (GABA) A receptor, epsilon isoform 2||gamma-aminobutyric acid (GABA) A receptor, epsilon isoform 1 precursor||	2564	RefSeq	X	X	Xq28	Xq28	-	150792163	150813719	GABA-A receptor activity	gamma-aminobutyric acid signaling pathway	integral to membrane
PP35	NM_181581	1.4	1.16	1.28	0.12	0.356144	2.11582	11062	Hs.97627	Dihydrouridine synthase 4-like (S. cerevisiae)	||DUS4L||PP35||dihydrouridine synthase 4-like (S. cerevisiae)||	11062	RefSeq	7	7	7q22.3	7q22-q31	+	106798382	106812917
PKD2	NM_000297	1.321	1.24	1.28	0.04	0.356144	2.11582	5311	Hs.181272	Polycystic kidney disease 2 (autosomal dominant)	||PKD2||APKD2 POLYCYSTIN 2||POLYCYSTIC KIDNEY DISEASE, ADULT, TYPE II||Polycystic kidney disease 2 (autosomal dominant)||	5311	RefSeq	4	4	4q22.1	4q21-q23	+	89285998	89356107	calcium ion binding	cation transport	actin cytoskeleton
WASPIP	NM_003387	1.289	1.271	1.28	0.008	0.356144	2.11582	7456	Hs.128067	Wiskott-Aldrich syndrome protein interacting protein	||WIP||WASPIP||WASP-INTERACTING PROTEIN||WISKOTT-ALDRICH SYNDROME PROTEIN-INTERACTING PROTEIN||Wiskott-Aldrich syndrome protein interacting protein||	7456	RefSeq	2	2	2q31.1	2q31.1	-	175249808	175324811	actin binding	actin polymerization and/or depolymerization	actin cytoskeleton
TM9SF4	NM_014742	1.321	1.237	1.279	0.042	0.355016	2.10815	9777	Hs.529360	Transmembrane 9 superfamily protein member 4	||TM9SF4||Transmembrane 9 superfamily protein member 4||	9777	RefSeq	20	20	20q11.21	20q11.21	+	30184475	30218720	transporter activity	transport	integral to membrane
LOC157278	XM_379559	1.31	1.247	1.279	0.031	0.355016	2.10815	157278
FOXI1	NM_012188	1.255	1.303	1.279	0.023	0.355016	2.10815	2299	Hs.87236	Forkhead box I1	||FKHL10||HFH3||MGC34197||FKH10||FOXI1||FREAC6||HNF-3/fork-head homolog-3||forkhead (Drosophila)-like 10||forkhead-related activator 6||forkhead box I1||FORKHEAD, DROSOPHILA, HOMOLOG-LIKE 10||forkhead box I1 isoform a||forkhead box I1 isoform b||hepatocyte nuclear factor 3 forkhead homolog 3||	2299	RefSeq	5	5	5q35.1	5q34	+	169465494	169469305	DNA bending activity	development	nucleus
LOC400669	XM_378766	1.297	1.262	1.279	0.017	0.355016	2.10815		Hs.147326	Hypothetical LOC400669	||||na||hypothetical LOC400669||	400669			19		19p13.3
CDH18	NM_004934	1.181	1.375	1.278	0.097	0.353888	2.10049	1016	Hs.317632	Cadherin 18, type 2	||CDH18||cadherin-14||CDH24||CDH14L||cadherin-18||EY-CADHERIN||CDH14, FORMERLY||cadherin-like 24||CADHERIN 14, FORMERLY||Cadherin 18, type 2||cadherin 18, type 2 preproprotein||	1016	RefSeq	5	5	5p14.3	5p15.2-p15.1	-	19508913	20017046	calcium ion binding	cell adhesion	integral to membrane
LOC387905	XM_373559	1.342	1.214	1.278	0.063	0.353888	2.10049		Hs.147563	Hypothetical LOC387905	||||Hypothetical LOC387905||				13		13q12.11
TNFSF14	NM_003807	1.216	1.341	1.278	0.062	0.353888	2.10049	8740	Hs.129708	Tumor necrosis factor (ligand) superfamily, member 14	||HVEML||LIGHT||TNFSF14||Tumor necrosis factor (ligand) superfamily, member 14||TUMOR NECROSIS FACTOR LIGAND SUPERFAMILY, MEMBER 14||	8740	RefSeq	19	19	19p13.3	19p13.3	-	6615565	6621599	caspase inhibitor activity	T cell homeostasis	integral to membrane
FLJ90575	NM_153376	1.263	1.294	1.278	0.015	0.353888	2.10049	257236	Hs.381181	Hypothetical protein FLJ90575	||FLJ90575||hypothetical protein FLJ90575||	257236	RefSeq	4	4	4p16.1	4p16.1	-	7160969	7162738
SYT11	NM_152280	1.286	1.271	1.278	0.007	0.353888	2.10049	23208	Hs.32984	Synaptotagmin XI	||KIAA0080||SYT11||SYNAPTOTAGMIN 11||synaptotagmin XI||	23208	RefSeq	1	1	1q22	1q21.2	+	152642372	152667908	calcium ion binding	transport	integral to membrane
LOC388132	XM_370872	1.276	1.281	1.278	0.002	0.353888	2.10049
HIPK4	NM_144685	1.316	1.238	1.277	0.038	0.352759	2.09282	147746	Hs.79363	Homeodomain interacting protein kinase 4	||HIPK4||Homeodomain interacting protein kinase 4||	147746	RefSeq	19	19	19q13.2	19q13.2	-	45577018	45587934	ATP binding	protein amino acid phosphorylation	nucleus
ING3	NM_019071	1.305	1.249	1.277	0.027	0.352759	2.09282	54556	Hs.489811	Inhibitor of growth family, member 3	||ING3||p47ING3||INHIBITOR OF GROWTH 3||Inhibitor of growth family, member 3||	54556	RefSeq	7	7	7q31.31	7q31	+	120184767	120209661	DNA binding	chromatin modification	nucleus
C6ORF216	NM_206912	1.302	1.252	1.277	0.024	0.352759	2.09282	375513	Hs.229414	Chromosome 6 open reading frame 216	||||C6orf216||Chromosome 6 open reading frame 216||		RefSeq	6	6	6p11.2	6	-	58347232	58395655	hydrolase activity, hydrolyzing O-glycosyl compounds	carbohydrate metabolism
MPL	NM_005373	1.296	1.258	1.277	0.019	0.352759	2.09282	4352	Hs.82906	Myeloproliferative leukemia virus oncogene	||TPOR||MPLV||MPL||THROMBOPOIETIN RECEPTOR||Myeloproliferative leukemia virus oncogene||MYELOPROLIFERATIVE LEUKEMIA VIRUS, MOUSE, HOMOLOG OF||	4352	RefSeq	1	1	1p34.2	1p34	+	43472567	43489228	hematopoietin/interferon-class (D200-domain) cytokine receptor activity	cell proliferation	integral to plasma membrane
C19ORF15	NM_021185	1.293	1.262	1.277	0.015	0.352759	2.09282	57828	Hs.324335	Chromosome 19 open reading frame 15	||C19orf15||Chromosome 19 open reading frame 15||	57828	RefSeq	19	19	19q13.2	19q13.1	+	43518297	43553422
FLJ34283	NM_182612	1.263	1.291	1.277	0.013	0.352759	2.09282	347862	Hs.218362	Hypothetical protein FLJ34283	||FLJ34283||hypothetical protein FLJ34283||	347862	RefSeq	11	11	11p15.5	11p15.5	-	757224	767484
LOC388424	XM_371081	1.285	1.269	1.277	0.007	0.352759	2.09282		Hs.534013	Similar to hypothetical protein FLJ20753	||||na||similar to hypothetical protein FLJ20753||	440464			17		17q25.3
PTPRT	NM_007050	1.273	1.281	1.277	0.004	0.352759	2.09282	11122	Hs.549109	Protein tyrosine phosphatase, receptor type, T	||PTPRT||RPTP-RHO||KIAA0283||PROTEIN-TYROSINE PHOSPHATASE, RECEPTOR-TYPE, T||protein tyrosine phosphatase, receptor type, T||	11122	RefSeq	20	20	20q12	20q12-q13	-	40134806	41251971	hydrolase activity	protein amino acid dephosphorylation	integral to plasma membrane
GCN1L1	XM_045792	1.398	1.155	1.276	0.121	0.351628	2.08515	10985
PSG3	NM_021016	1.328	1.224	1.276	0.052	0.351628	2.08515	5671	Hs.466843	Pregnancy specific beta-1-glycoprotein 3	||PSG3||PREGNANCY-SPECIFIC BETA-1-GLYCOPROTEIN 3||Pregnancy specific beta-1-glycoprotein 3||	5671	RefSeq	19	19	19q13.2	19q13.2	-	47917638	47936463	molecular function unknown	defense response	extracellular region
DOK1	NM_001381	1.328	1.225	1.276	0.051	0.351628	2.08515	1796	Hs.103854	Docking protein 1, 62kDa (downstream of tyrosine kinase 1)	||DOK1||p62DOK||DOCKING PROTEIN, 62-KD||docking protein 1 (downstream of tyrosine kinase 1)||docking protein 1, 62kDa (downstream of tyrosine kinase 1)||docking protein 1, 62kD (downstream of tyrosine kinase 1)||	1796	RefSeq	2	2	2p13.1	2p13	+	74693514	74696317	insulin receptor binding	cell surface receptor linked signal transduction
MAP4K2	NM_004579	1.307	1.244	1.276	0.031	0.351628	2.08515	5871	Hs.534341	Mitogen-activated protein kinase kinase kinase kinase 2	||MAP4K2||GCK||RAB8IP, FORMERLY||RAB8-INTERACTING PROTEIN, FORMERLY||GERMINAL CENTER KINASE||Mitogen-activated protein kinase kinase kinase kinase 2||	5871	RefSeq	11	11	11q13.1	11q13	-	64313185	64327289	ATP binding	JNK cascade	Golgi membrane
LOC401270	XM_376522	1.289	1.263	1.276	0.013	0.351628	2.08515		Hs.143410	Similar to Heat shock protein 67B2	||||na||similar to Heat shock protein 67B2||	401270			6		6q16.3
VDRIP	NM_014166	1.215	1.335	1.275	0.059	0.350497	2.07749	29079	Hs.181112	Mediator of RNA polymerase II transcription, subunit 4 homolog (yeast)	||HSPC126||DRIP36||MED4||VITAMIN D RECEPTOR-INTERACTING PROTEIN, 36-KD||MEDIATOR, 34-KD SUBUNIT, MOUSE, HOMOLOG OF||mediator of RNA polymerase II transcription, subunit 4 homolog (yeast)||	29079	RefSeq	13	13	13q14.2	13q14.2	-	47548092	47567241	RNA polymerase II transcription mediator activity	androgen receptor signaling pathway	mediator complex
LOC388117	XM_373627	1.319	1.231	1.275	0.044	0.350497	2.07749		Hs.151190	Hypothetical LOC388117	||||na||hypothetical LOC388117||	388117			15		15q15.1
HPRP8BP	NM_004814	1.259	1.291	1.275	0.015	0.350497	2.07749	9410	Hs.33962	WD repeat domain 57 (U5 snRNP specific)	||SPF38||WDR57||PRPF8BP||HPRP8BP||PRPF8-BINDING PROTEIN||SPLICING FACTOR, 38-KD||U5 snRNP-SPECIFIC PROTEIN, 40-KD||WD repeat domain 57 (U5 snRNP specific)||	9410	RefSeq	1	1	1p35.2	1p35.2	-	31401613	31438704	RNA splicing factor activity, transesterification mechanism	RNA splicing	small nucleolar ribonucleoprotein complex
KIAA1468	NM_020854	1.29	1.26	1.275	0.014	0.350497	2.07749	57614	Hs.465323	KIAA1468	||KIAA1468||	57614	RefSeq	18	18	18q21.33	18q21.33	+	58039436	58124183	binding	mitotic chromosome condensation
NALP12	NM_033297	1.275	1.275	1.275	0	0.350497	2.07749	91662	Hs.367965	NACHT, leucine rich repeat and PYD containing 12	||NALP12||NACHT, leucine rich repeat and PYD containing 12||	91662	RefSeq	19	19	19q13.42	19q13.42	-	58988808	59003771	ATP binding	caspase activation	cytoplasm
RABL2A	NM_007082	1.16	1.387	1.274	0.113	0.349365	2.06982	11159	Hs.446425	RAB, member of RAS oncogene family-like 2A	||RABL2A||RAB-LIKE 2A||RAB, member of RAS oncogene family-like 2A||	11159	RefSeq	2	2	2q14.1	2q13	+	114101113	114117196	GTP binding	small GTPase mediated signal transduction
LOC400614	XM_378693	1.22	1.327	1.274	0.053	0.349365	2.06982		Hs.500485	Hypothetical LOC400614	||||na||hypothetical LOC400614||	400614			17		17q24.2
DUSP5	NM_004419	1.223	1.326	1.274	0.051	0.349365	2.06982	1847	Hs.2128	Dual specificity phosphatase 5	||DUSP5||HVH3||3.1.3.48||3.1.3.16||VH1-like phosphatase 3||DUAL-SPECIFICITY PHOSPHATASE 5||Dual specificity phosphatase 5||serine/threonine specific protein phosphatase||	1847	RefSeq	10	10	10q25.2	10q25	+	112247665	112261285	MAP kinase phosphatase activity	protein amino acid dephosphorylation	nucleus
FLJ21865	NM_022759	1.325	1.223	1.274	0.051	0.349365	2.06982	64772	Hs.29288	Endo-beta-N-acetylglucosaminidase	||endo-beta-N-acetylglucosaminidase||FLJ21865||	64772	RefSeq	17	17	17q25.3	17q25.3	+	74582613	74596274	hydrolase activity, acting on glycosyl bonds	carbohydrate metabolism	intracellular
CANX	NM_001746	1.296	1.251	1.274	0.022	0.349365	2.06982	821	Hs.529890	Calnexin	||CNX||CANX||Calnexin||	821	RefSeq	5	5	5q35.3	5q35	+	179058601	179090532	calcium ion binding	protein folding	endoplasmic reticulum
CSNK1G1	NM_022048	1.255	1.294	1.274	0.019	0.349365	2.06982	53944	Hs.254335	Casein kinase 1, gamma 1	||CSNK1G1||CASEIN KINASE I, GAMMA-1||Casein kinase 1, gamma 1||	53944	RefSeq	15	15	15q22.31	15q22.1-q22.31	-	62250880	62379879	ATP binding	Wnt receptor signaling pathway
PSCA	NM_005672	1.285	1.263	1.274	0.011	0.349365	2.06982	8000	Hs.379010	Prostate stem cell antigen	||PSCA||Prostate stem cell antigen||	8000	RefSeq	8	8	8q24.3	8q24.2	+	143758914	143761107			plasma membrane
BRUNOL5	NM_021938	1.282	1.265	1.274	0.008	0.349365	2.06982	60680	Hs.501423	Bruno-like 5, RNA binding protein (Drosophila)	||BRUNOL5||bruno-like 5, RNA binding protein (Drosophila)||	60680	RefSeq	19	19	19p13.3	19p13	+	3175700	3248071	RNA binding
OXT	NM_000915	1.281	1.268	1.274	0.006	0.349365	2.06982	5020	Hs.113216	Oxytocin, prepro- (neurophysin I)	||OXT||PREPROOXYTOCIN||OXYTOCIN--NEUROPHYSIN I||OT NEUROPHYSIN I||oxytocin, prepro- (neurophysin I)||	5020	RefSeq	20	20	20p13	20p13	+	3000265	3001162	hormone activity	parturition	extracellular region
LOC387701	XM_373469	1.337	1.209	1.273	0.063	0.348232	2.06216		Hs.512240	Hypothetical LOC387701	||||na||hypothetical LOC387701||	387701			10		10q23.31
HSPC150	NM_014176	1.33	1.216	1.273	0.057	0.348232	2.06216	29089	Hs.5199	Ubiquitin-conjugating enzyme E2T (putative)	||HSPC150||UBE2T||ubiquitin-conjugating enzyme E2T (putative)||	29089	RefSeq	1	1	1q32.1	1q32.1	-	199032441	199042741	ligase activity	ubiquitin cycle
WASF1	NM_003931	1.329	1.217	1.273	0.056	0.348232	2.06216	8936	Hs.75850	WAS protein family, member 1	||WAVE1||SCAR1||WASF1||WASP FAMILY, MEMBER 1||SCAR, DICTYOSTELIUM, HOMOLOG OF, 1||WAS protein family, member 1||WISKOTT-ALDRICH SYNDROME PROTEIN FAMILY, MEMBER 1||WASP FAMILY, VERPROLIN HOMOLOGY DOMAIN-CONTAINING PROTEIN 1||	8936	RefSeq	6	6	6q21	6q21-q22	-	110527714	110606609	actin binding	actin filament polymerization	actin cytoskeleton
SYNGR4	NM_012451	1.327	1.22	1.273	0.053	0.348232	2.06216	23546	Hs.408333	Synaptogyrin 4	||SYNGR4||Synaptogyrin 4||	23546	RefSeq	19	19	19q13.32	19q13.3	+	53559468	53571446			integral to membrane
PCDHA12	NM_018903	1.316	1.23	1.273	0.042	0.348232	2.06216	56137	Hs.199343	Protocadherin alpha 6	||||PCDHA6||Protocadherin alpha 6||		RefSeq	5	5	5q31.3	5q31	+	140235114	140372113	calcium ion binding	cell adhesion	integral to plasma membrane
FLJ26056	NM_201401	1.315	1.231	1.273	0.042	0.348232	2.06216	375127					RefSeq	22		22q11.21		-	18956685	18981382
CCAR1	NM_018237	1.311	1.235	1.273	0.038	0.348232	2.06216	55749	Hs.49853	Cell division cycle and apoptosis regulator 1	||CCAR1||Cell division cycle and apoptosis regulator 1||	55749	RefSeq	10	10	10q21.3	10q21.3	+	70150976	70221315	DNA binding
VG5Q	NM_018046	1.244	1.301	1.273	0.028	0.348232	2.06216	55109	Hs.213393	Angiogenic factor with G patch and FHA domains 1	||HUS84971||AGGF1||FLJ10283||VG5Q GENE||angiogenic factor with G patch and FHA domains 1||	55109	RefSeq	5	5	5q13.3	5q13.3	+	76361987	76396791	nucleic acid binding	angiogenesis	intracellular
LOC392390	XM_373315	1.244	1.302	1.273	0.028	0.348232	2.06216
LOC402166	XM_377832	1.413	1.132	1.272	0.14	0.347099	2.05449	402166	Hs.553810	Similar to deubiquitinating enzyme 3	||||Similar to deubiquitinating enzyme 3||				4		4p16.1
LOC119358	XM_061427	1.239	1.306	1.272	0.033	0.347099	2.05449		Hs.533981	Similar to Small nuclear ribonucleoprotein Sm D2 (snRNP core protein D2) (Sm-D2)	||||na||similar to Small nuclear ribonucleoprotein Sm D2 (snRNP core protein D2) (Sm-D2)||	119358			10		10q23.31
CSTF3	NM_001326	1.222	1.319	1.271	0.048	0.345964	2.04682	1479	Hs.44402	Hypothetical protein LOC283267	||||CSTF3||Hypothetical protein LOC283267||		RefSeq	11	11	11p13	11p13	-	33062727	33139578	RNA binding	mRNA cleavage	nucleus
LOC389323	XM_371771	1.316	1.226	1.271	0.044	0.345964	2.04682		Hs.126133	Similar to hypothetical protein	||||Similar to hypothetical protein||				5		5q23.2
BAT4	NM_033177	1.254	1.289	1.271	0.017	0.345964	2.04682	7918	Hs.247478	HLA-B associated transcript 4	||BAT4||D6S54E||HLA-B-ASSOCIATED TRANSCRIPT 4||HLA-B associated transcript 4||	7918	RefSeq	6	6	6p21.33	6p21.3	-	31737841	31741142	nucleic acid binding		intracellular
IRAK2	NM_001570	1.135	1.404	1.27	0.134	0.344828	2.03916	3656	Hs.449207	Interleukin-1 receptor-associated kinase 2	||IRAK2||Interleukin-1 receptor-associated kinase 2||INTERLEUKIN 1 RECEPTOR-ASSOCIATED KINASE 2||	3656	RefSeq	3	3	3p25.3	3p25.3	+	10181629	10255723	ATP binding	I-kappaB kinase/NF-kappaB cascade
LOC389753	XM_372112	1.35	1.189	1.27	0.08	0.344828	2.03916		Hs.178400	Similar to phosphoglucomutase 5	||||Similar to phosphoglucomutase 5||				9		9q12
POU3F3	NM_006236	1.322	1.219	1.27	0.051	0.344828	2.03916	5455	Hs.248158	POU domain, class 3, transcription factor 3	||POU3F3||BRN1, MOUSE, HOMOLOG OF||POU domain, class 3, transcription factor 3||	5455	RefSeq	2	2	2q12.1	2q12.1	+	104930486	104931989	transcription factor activity	central nervous system development	nucleus
PRKCH	NM_006255	1.232	1.308	1.27	0.038	0.344828	2.03916	5583	Hs.333907	Protein kinase C, eta	||PRKCH||PRKCL||PKCL||protein kinase C, eta||	5583	RefSeq	14	14	14q23.1	14q22-q23	+	60858267	61087449	ATP binding	intracellular signaling cascade
IL7R	NM_002185	1.249	1.291	1.27	0.021	0.344828	2.03916	3575	Hs.362807	Interleukin 7 receptor	||IL7R-ALPHA||IL7R||CD127||Interleukin 7 receptor||INTERLEUKIN 7 RECEPTOR-ALPHA||	3575	RefSeq	5	5	5p13.2	5p13	+	35892747	35912678	antigen binding	antimicrobial humoral response (sensu Vertebrata)	integral to membrane
BCAS2	NM_005872	1.252	1.288	1.27	0.018	0.344828	2.03916	10286	Hs.22960	Breast carcinoma amplified sequence 2	||DAM1||BCAS2||Breast carcinoma amplified sequence 2||	10286	RefSeq	1	1	1p13.2	1p21-p13.3	-	114822222	114836307	RNA splicing factor activity, transesterification mechanism	RNA splicing	spliceosome complex
MGC50104	NM_198498	1.287	1.252	1.27	0.017	0.344828	2.03916	341032	Hs.298685	Similar to RIKEN cDNA 1810046K07 gene	||MGC50104||Similar to RIKEN cDNA 1810046K07 gene||	341032	RefSeq	11	11	11q23.1	11q23.1	+	110631916	110662180
VGLL2	NM_153453	1.281	1.259	1.27	0.011	0.344828	2.03916	245806	Hs.99324	Vestigial like 2 (Drosophila)	||VGLL2||vestigial like 2 (Drosophila)||	245806	RefSeq	6	6	6q22.1	6q22.1	+	117693413	117701421	transcription regulator activity	regulation of transcription	nucleus
LOC401610	NM_207512	1.269	1.271	1.27	0	0.344828	2.03916	401610					RefSeq	X		Xq22.1		+	101611037	101632766
MYCNOS	NM_006316	1.129	1.41	1.269	0.14	0.343692	2.03149	10408
LOC389778	XM_374301	1.397	1.142	1.269	0.127	0.343692	2.03149		Hs.494628	Hypothetical LOC389778	||||na||hypothetical LOC389778||	389778			9		9q22.33
PPARD	NM_006238	1.294	1.244	1.269	0.024	0.343692	2.03149	5467	Hs.485196	Peroxisome proliferative activated receptor, delta	||NUC1||PPARB||PPARD||PPAR-BETA||NUCI GENE||PEROXISOME PROLIFERATOR-ACTIVATED RECEPTOR-DELTA||NUCLEAR HORMONE RECEPTOR 1||Peroxisome proliferative activated receptor, delta||	5467	RefSeq	6	6	6p21.31	6p21.2-p21.1	+	35418363	35503931	steroid hormone receptor activity	generation of precursor metabolites and energy	nucleus
TACSTD1	NM_002354	1.277	1.261	1.269	0.007	0.343692	2.03149	4072	Hs.692	Tumor-associated calcium signal transducer 1	||MIC18||GA733-2||TACSTD1||M4S1||EPCAM||EPITHELIAL CELLULAR ADHESION MOLECULE||Tumor-associated calcium signal transducer 1||ANTIGEN DEFINED BY MONOCLONAL ANTIBODY AUAI||GASTROINTESTINAL TUMOR-ASSOCIATED ANTIGEN 2, 35-KD GLYCOPROTEIN||MEMBRANE COMPONENT, CHROMOSOME 4, SURFACE MARKER 1||	4072	RefSeq	2	2	2p21	2p21	+	47508117	47525808			integral to membrane
HK3	NM_002115	1.268	1.269	1.269	0	0.343692	2.03149	3101	Hs.411695	Hexokinase 3 (white cell)	||2.7.1.1||HK3||HKIII||HXK3||ATP:D-hexose 6-phosphotransferase||HEXOKINASE, WHITE CELL||Hexokinase 3 (white cell)||	3101	RefSeq	5	5	5q35.2	5q35.2	-	176240476	176258921	ATP binding	glycolysis	membrane
LOC389242	XM_374095	1.13	1.405	1.268	0.137	0.342555	2.02383		Hs.546583	Hypothetical LOC389242	||||na||hypothetical LOC389242||	389242			4		4q34.1
KIFAP3	NM_014970	1.153	1.384	1.268	0.115	0.342555	2.02383	22920	Hs.433442	Kinesin-associated protein 3	||SMAP||KIFAP3||Kinesin-associated protein 3||smg GDS-ASSOCIATED PROTEIN||	22920	RefSeq	1	1	1q24.2	1q24.2	-	166622127	166775537	binding	microtubule-based process	endoplasmic reticulum
FLJ00332	NM_198517	1.201	1.335	1.268	0.066	0.342555	2.02383	374403	Hs.534648	TBC1 domain family, member 10C	||TBC1D10C||FLJ00332||TBC1 domain family, member 10C||	374403	RefSeq	11	11	11q13.2	11q13.2	+	66927987	66934135
C1ORF29	NM_006820	1.323	1.213	1.268	0.054	0.342555	2.02383	10964	Hs.389724	Interferon-induced protein 44-like	||IFI44L||Interferon-induced protein 44-like||	10964	RefSeq	1	1	1p31.1	1p31.1	+	78798169	78820090
IGFBP5	NM_000599	1.223	1.313	1.268	0.045	0.342555	2.02383	3488	Hs.369982	Insulin-like growth factor binding protein 5	||IBP5||IGFBP5||INSULIN-LIKE GROWTH FACTOR-BINDING PROTEIN 5||Insulin-like growth factor binding protein 5||	3488	RefSeq	2	2	2q35	2q33-q36	-	217362334	217385777	insulin-like growth factor binding	regulation of cell growth	extracellular region
LOC388605	XM_371230	1.247	1.288	1.268	0.02	0.342555	2.02383		Hs.528498	Heparan sulfate 6-O-sulfotransferase 1 pseudogene	||HS6ST1P||heparan sulfate 6-O-sulfotransferase 1 pseudogene||	388605			1		1p36.12
RIN1	NM_004292	1.274	1.261	1.268	0.006	0.342555	2.02383	9610	Hs.1030	Ras and Rab interactor 1	||RIN1||RAS INHIBITOR 1||Ras and Rab interactor 1||	9610	RefSeq	11	11	11q13.2	11q13.2	-	65856128	65860576	GTPase activator activity	endocytosis	cytoskeleton
UBE3B	NM_130466	1.181	1.353	1.267	0.085	0.341417	2.01616	89910	Hs.374067	Ubiquitin protein ligase E3B	||UBE3B||UBIQUITIN-PROTEIN LIGASE E3B||ubiquitin protein ligase E3B||	89910	RefSeq	12	12	12q24.11	12q24.11	+	108378158	108437226	ubiquitin-protein ligase activity	ubiquitin cycle	intracellular
BCL2L10	NM_020396	1.182	1.352	1.267	0.085	0.341417	2.01616	10017	Hs.283672	BCL2-like 10 (apoptosis facilitator)	||BCL2L10||BCL2-like 10 (apoptosis facilitator)||	10017	RefSeq	15	15	15q21.2	15q21	-	50189113	50192264	protein binding	anti-apoptosis	integral to membrane
SLC6A7	NM_014228	1.34	1.194	1.267	0.073	0.341417	2.01616	6534	Hs.241597	Solute carrier family 6 (neurotransmitter transporter, L-proline), member 7	||PROT||SLC6A7||L-PROLINE TRANSPORTER, BRAIN-SPECIFIC||solute carrier family 6 (neurotransmitter transporter, L-proline), member 7||	6534	RefSeq	5	5	5q32	5q31-q32	+	149549712	149570827	amino acid transporter activity	L-proline transport	integral to plasma membrane
FLJ25778	XM_376679	1.215	1.32	1.267	0.052	0.341417	2.01616	254048	Hs.153458	Hypothetical protein FLJ25778	||FLJ25778||hypothetical protein FLJ25778||	254048			7		7q34
RPL38	NM_000999	1.297	1.237	1.267	0.03	0.341417	2.01616	6169	Hs.380953	Ribosomal protein L38	||||RPL38||Ribosomal protein L38||		RefSeq	17	17	17q25.1	17q23-q25	+	69711411	69717612	structural constituent of ribosome	protein biosynthesis	ribosome
INSL5	NM_005478	1.248	1.286	1.267	0.019	0.341417	2.01616	10022	Hs.251380	Insulin-like 5	||INSL5||Insulin-like 5||	10022	RefSeq	1	1	1p31.2	1p31.1-p22.3	-	66975444	66978960	hormone activity	physiological process	extracellular region
FLJ40008	NM_207464	1.279	1.256	1.267	0.011	0.341417	2.01616	400728					RefSeq	1		1p36.33		+	792613	795077
LOC347475	XM_298045	1.26	1.275	1.267	0.007	0.341417	2.01616		Hs.528400	Hypothetical gene supported by BC017958	||||na||hypothetical gene supported by BC017958||	347475			X		Xq26.2
LOC390980	XM_372753	1.186	1.345	1.266	0.079	0.340277	2.00849		Hs.22488	Similar to Zinc finger protein 264	||||LOC390980||similar to Zinc finger protein 264||	390980			19		19q13.43
ITPKC	NM_025194	1.336	1.196	1.266	0.069	0.340277	2.00849	80271	Hs.515415	Inositol 1,4,5-trisphosphate 3-kinase C	||ITPKC||inositol 1,4,5-trisphosphate 3-kinase C||	80271	RefSeq	19	19	19q13.2	19q13.1	+	45914847	45938603	inositol-trisphosphate 3-kinase activity
SH3GL3	NM_003027	1.331	1.2	1.266	0.065	0.340277	2.00849	6457	Hs.270055	SH3-domain GRB2-like 3	||SH3GL3||SH3p13||ENDOPHILIN A3||SH3-domain GRB2-like 3||SH3 DOMAIN, GRB2-LIKE, 3||	6457	RefSeq	15	15	15q25.2	15q24	+	81907286	82078495	protein binding	central nervous system development	cytoplasm
CDY2	NM_004825	1.216	1.316	1.266	0.05	0.340277	2.00849	9426	Hs.251375	Chromodomain protein, Y-linked, 2	||CDY2||chromodomain protein, Y-linked, 2||CHROMODOMAIN PROTEIN, Y CHROMOSOME, 2||	9426	RefSeq	Y	Y		Yq11.221				chromatin binding	chromatin assembly or disassembly	chromatin
COL4A4	NM_000092	1.224	1.308	1.266	0.042	0.340277	2.00849	1286	Hs.282938	Collagen, type IV, alpha 4	||CA44||COL4A4||COLLAGEN, TYPE IV, ALPHA-4||Collagen IV, alpha-4 polypeptide||collagen, type IV, alpha 4||collagen of basement membrane, alpha-4 chain||alpha 4 type IV collagen precursor||	1286	RefSeq	2	2	2q36.3	2q35-q37	-	227695432	227854780	extracellular matrix structural constituent	long-term strengthening of neuromuscular junction	collagen
LOC389232	XM_374090	1.227	1.305	1.266	0.038	0.340277	2.00849		Hs.126428	Hypothetical LOC389232	||||na||hypothetical LOC389232||	389232			4		4q31.3
FLJ44313	NM_207460	1.285	1.247	1.266	0.019	0.340277	2.00849	400658	Hs.451549	FLJ44313 protein	||FLJ44313||FLJ44313 protein||	400658	RefSeq	18	18	18q23	18q23	+	72336464	72339033
LOC402169	XM_377836	1.33	1.199	1.265	0.065	0.339137	2.00083	402169	Hs.553810	Similar to deubiquitinating enzyme 3	||||Similar to deubiquitinating enzyme 3||				4		4p16.1
IBSP	NM_004967	1.315	1.216	1.265	0.049	0.339137	2.00083	3381	Hs.518726	Integrin-binding sialoprotein (bone sialoprotein, bone sialoprotein II)	||IBSP||integrin-binding sialoprotein (bone sialoprotein, bone sialoprotein II)||	3381	RefSeq	4	4	4q22.1	4q21-q25	+	89077880	89090253	protein binding	cell adhesion	extracellular region
LOC388503	XM_371134	1.306	1.223	1.265	0.041	0.339137	2.00083
MAST2	NM_015112	1.301	1.228	1.265	0.036	0.339137	2.00083	23139	Hs.319481	Microtubule associated serine/threonine kinase 2	||MAST2||Microtubule associated serine/threonine kinase 2||	23139	RefSeq	1	1	1p34.1	1p34.1	+	45981304	46213816	ATP binding	protein amino acid phosphorylation	cytoskeleton
LOC392288	XM_373277	1.302	1.228	1.265	0.036	0.339137	2.00083		Hs.553788	Similar to microtubule-associated proteins 1A/1B light chain 3	||||na||similar to microtubule-associated proteins 1A/1B light chain 3||	392288			9		9p22.1
LRFN1	XM_290842	1.3	1.231	1.265	0.034	0.339137	2.00083	57622	Hs.97860	Leucine rich repeat and fibronectin type III domain containing 1	||LRFN1||leucine rich repeat and fibronectin type III domain containing 1||	57622			19		19q13.2
LOC399737	XM_378219	1.294	1.236	1.265	0.028	0.339137	2.00083		Hs.552631	Hypothetical LOC399737	||||na||hypothetical LOC399737||	399737			10		10p11.21
RHBDL4	NM_138328	1.263	1.267	1.265	0.001	0.339137	2.00083	162494	Hs.552612	Rhomboid, veinlet-like 4 (Drosophila)	||RHBDL4||rhomboid, veinlet-like 4 (Drosophila)||	162494	RefSeq	17	17	17q11.2	17q11.2	+	27617307	27672551	calcium ion binding		integral to membrane
LOC391211	XM_372842	1.223	1.306	1.264	0.041	0.337996	1.99316
RGMA	NM_020211	1.239	1.288	1.264	0.024	0.337996	1.99316	56963	Hs.271277	RGM domain family, member A	||RGMA||REPULSIVE GUIDANCE MOLECULE||RGM domain family, member A||	56963	RefSeq	15	15	15q26.1	15q26.1	-	91387640	91433437			membrane
RAB8B	NM_016530	1.287	1.242	1.264	0.022	0.337996	1.99316	51762	Hs.389733	RAB8B, member RAS oncogene family	||RAB8B||RAB8B, member RAS oncogene family||	51762	RefSeq	15	15	15q22.2	15q22.2	+	61268785	61343422	GTP binding	protein transport	cellular component unknown
LOC375616	NM_199349	1.173	1.353	1.263	0.089	0.336855	1.9855	375616	Hs.443744	Kielin/chordin-like protein 1	||LOC375616||KCP||KIELIN-LIKE PROTEIN||Kielin/chordin-like protein 1||	375616	RefSeq	7	7	7q32.1	7q32.3	-	128123951	128144724	oxidoreductase activity
FLJ13946	NM_152275	1.2	1.325	1.263	0.062	0.336855	1.9855	92104	Hs.128384	Hypothetical protein FLJ13946	||FLJ13946||hypothetical protein FLJ13946||	92104	RefSeq	2	2	2q31.2	2q31.2	-	178304533	178309201	binding
DUSP1	NM_004417	1.23	1.295	1.263	0.032	0.336855	1.9855	1843	Hs.171695	Dual specificity phosphatase 1	||PTPN10||3.1.3.48||CL100||MKP1||MKP-1||DUSP1||3.1.3.16||HVH1||DUAL-SPECIFICITY PHOSPHATASE 1||Dual specificity phosphatase 1||PROTEIN-TYROSINE PHOSPHATASE, NONRECEPTOR-TYPE, 10||MAP KINASE PHOSPHATASE 1||serine/threonine specific protein phosphatase||	1843	RefSeq	5	5	5q35.1	5q34	-	172127706	172130809	MAP kinase phosphatase activity	cell cycle
LOC387784	XM_373506	1.239	1.288	1.263	0.024	0.336855	1.9855		Hs.171485	Hypothetical LOC387784	||||na||hypothetical LOC387784||	387784			11		11q13.2
BAG2	NM_004282	1.25	1.277	1.263	0.013	0.336855	1.9855	9532	Hs.55220	BCL2-associated athanogene 2	||BAG2||BCL2-associated athanogene 2||	9532	RefSeq	6	6	6p12.1	6p12.3-p11.2	+	57145292	57157692	unfolded protein binding	apoptosis
SIAT8A	NM_003034	1.372	1.152	1.262	0.11	0.335712	1.97783	6489	Hs.408614	ST8 alpha-N-acetyl-neuraminide alpha-2,8-sialyltransferase 1	||ST8SIA1||SIAT8A||ALPHA-N-ACETYLNEURAMINATE: ALPHA-2,8-SIALYLTRANSFERASE||SIALYLTRANSFERASE 8||GANGLIOSIDE GD3 SYNTHASE||ST8 alpha-N-acetyl-neuraminide alpha-2,8-sialyltransferase 1||	6489	RefSeq	12	12	12p12.1	12p12.1-p11.2	-	22245201	22378915	alpha-N-acetylneuraminate alpha-2,8-sialyltransferase activity	carbohydrate metabolism	Golgi apparatus
C12ORF8	NM_006817	1.359	1.164	1.262	0.097	0.335712	1.97783	10961	Hs.75841	Chromosome 12 open reading frame 8	||ERP28||C12orf8||ERp29, RAT, HOMOLOG OF||ENDOPLASMIC RETICULUM LUMENAL PROTEIN 28||Chromosome 12 open reading frame 8||	10961	RefSeq	12	12	12q24.13	12q24.13	+	110913981	110923343	protein disulfide isomerase activity	intracellular protein transport	endoplasmic reticulum
DBC-1	NM_021174	1.2	1.323	1.262	0.061	0.335712	1.97783	57805	Hs.433722	KIAA1967	||KIAA1967||DBC1||DELETED IN BREAST CANCER 1||	57805	RefSeq	8	8	8p21.3	8p22	+	22518495	22533926	calcium ion binding
LOC400350	XM_378506	1.215	1.31	1.262	0.047	0.335712	1.97783		Hs.510895	Similar to DKFZP434L187 protein	||||na||similar to DKFZP434L187 protein||	440265			15		15q13.3
COL18A1	NM_030582	1.242	1.282	1.262	0.019	0.335712	1.97783	80781	Hs.517356	Collagen, type XVIII, alpha 1	||COL18A1||COL18A1 ENDOSTATIN||COLLAGEN, TYPE XVIII, ALPHA-1||collagen, type XVIII, alpha 1||	80781	RefSeq	21	21	21q22.3	21q22.3	+	45699851	45758061	extracellular matrix structural constituent	cell adhesion	collagen
PSORS1C2	NM_014069	1.242	1.282	1.262	0.019	0.335712	1.97783	170680	Hs.146824	Psoriasis susceptibility 1 candidate 2	||PSORS1C2||Psoriasis susceptibility 1 candidate 2||	170680	RefSeq	6	6	6p21.33	6p21.3	-	31213289	31215097	molecular function unknown	biological process unknown	cellular component unknown
LCE1B	NM_178349	1.283	1.239	1.261	0.022	0.334568	1.97016	353132	Hs.375103	Late cornified envelope 1B	||LCE1B||late cornified envelope 1B||	353132	RefSeq	1	1	1q21.3	1q21.3	+	149597519	149598661
MPP3	NM_001932	1.262	1.259	1.261	0.001	0.334568	1.97016	4356	Hs.396566	Membrane protein, palmitoylated 3 (MAGUK p55 subfamily member 3)	||MPP3||DLG3, FORMERLY||DISCS LARGE, DROSOPHILA, HOMOLOG OF, 3, FORMERLY||membrane protein, palmitoylated 3 (MAGUK p55 subfamily member 3)||	4356	RefSeq	17	17	17q21.31	17q12-q21	-	39233692	39265136	guanylate kinase activity	signal transduction	integral to plasma membrane
LOC389329	XM_374138	1.361	1.159	1.26	0.101	0.333424	1.9625		Hs.512412	Hypothetical LOC389329	||||na||hypothetical LOC389329||	389329			5		5q31.1
PRDM9	NM_020227	1.161	1.359	1.26	0.098	0.333424	1.9625	56979	Hs.283096	PR domain containing 9	||PRDM9||PR domain containing 9||	56979	RefSeq	5	5	5p14.2	5p14	+	23558478	23564463	DNA binding	regulation of transcription, DNA-dependent	nucleus
CPN2	J05158	1.329	1.191	1.26	0.068	0.333424	1.9625	1370	Hs.528368	Carboxypeptidase N, polypeptide 2, 83kD	||ACBP||CPN2||3.4.17.3||arginine carboxypeptidase (carboxypeptidase N)||CARBOXYPEPTIDASE N, REGULATORY SUBUNIT||carboxypeptidase N regulatory subunit||CARBOXYPEPTIDASE N, POLYPEPTIDE 2, 83-KD||carboxypeptidase N, polypeptide 2, 83kD||	1370	mRNA	3	3	3q29	8p23-p22	-	195542203	195545065	enzyme regulator activity	protein stabilization	extracellular region
ARPC2	NM_005731	1.221	1.299	1.26	0.039	0.333424	1.9625	10109	Hs.529303	Actin related protein 2/3 complex, subunit 2, 34kDa	||p34-ARC||ARC34||ARPC2||ACTIN-RELATED PROTEIN 2/3 COMPLEX, SUBUNIT 2||ACTIN-RELATED PROTEIN 2/3 COMPLEX, 34-KD SUBUNIT||actin related protein 2/3 complex, subunit 2, 34kDa||	10109	RefSeq	2	2	2q35	2q36.1	+	218907625	218944576	structural constituent of cytoskeleton	cell motility	Arp2/3 protein complex
LOC388514	XM_371145	1.237	1.282	1.26	0.022	0.333424	1.9625		Hs.438274	Similar to Cytochrome P450 4F12 (CYPIVF12) (UNQ568/PRO1129)	||||na||similar to Cytochrome P450 4F12 (CYPIVF12) (UNQ568/PRO1129)||	388514			19		19p13.12
LOC387721	XM_370585	1.261	1.259	1.26	0.001	0.333424	1.9625		Hs.454452	Similar to bA442O18.2 (novel protein)	||||na||similar to bA442O18.2 (novel protein)||	387721			10		10q26.3
KCNH6	NM_030779	1.124	1.395	1.259	0.135	0.332278	1.95483	81033	Hs.436680	Potassium voltage-gated channel, subfamily H (eag-related), member 6	||KV11.2||KCNH6||HERG2||EAG-RELATED GENE 2||ETHER-A-GO-GO-RELATED GENE 2||POTASSIUM CHANNEL, VOLTAGE-GATED, SUBFAMILY H, MEMBER 6||potassium voltage-gated channel, subfamily H (eag-related), member 6||	81033	RefSeq	17	17	17q23.3	17q23.3	+	58954426	58977351	signal transducer activity	cation transport	integral to membrane
CDH4	NM_001794	1.175	1.342	1.259	0.083	0.332278	1.95483	1002	Hs.473231	Cadherin 4, type 1, R-cadherin (retinal)	||FLJ22202||CDH4||RCAD||CAD4||FLJ40547||CADHERIN, RETINAL||retinal cadherin||cadherin 4, type 1 preproprotein||cadherin 4, type 1, R-cadherin (retinal)||	1002	RefSeq	20	20	20q13.33	20q13.3	+	59260953	59945694	calcium ion binding	cell adhesion	integral to membrane
LOC401230	XM_379391	1.335	1.184	1.259	0.075	0.332278	1.95483		Hs.531363	FLJ46552 protein	||FLJ46552||FLJ46552 protein||	401230			6		6p25.3
FLJ38335	NM_153228	1.329	1.189	1.259	0.069	0.332278	1.95483	162282	Hs.463493	Hypothetical protein FLJ38335	||FLJ38335||hypothetical protein FLJ38335||	162282	RefSeq	17	17	17q23.2	17q23.2	+	51585837	51915006
IFNA5	NM_002169	1.215	1.304	1.259	0.044	0.332278	1.95483	3442	Hs.37113	Interferon, alpha 5	||IFNA5||INTERFERON, ALPHA-5||Interferon, alpha 5||	3442	RefSeq	9	9	9p21.3	9p22	-	21294685	21295255	hematopoietin/interferon-class (D200-domain) cytokine receptor binding	defense response	extracellular region
FLJ32115	NM_152321	1.29	1.227	1.259	0.031	0.332278	1.95483	121506	Hs.162143	Hypothetical protein FLJ32115	||FLJ32115||hypothetical protein FLJ32115||	121506	RefSeq	12	12	12p12.3	12p12.3	-	14958245	14982722	isomerase activity
LOC387876	XM_373543	1.289	1.228	1.259	0.03	0.332278	1.95483		Hs.382121	Hypothetical LOC387876	||||na||hypothetical LOC387876||	387876			12		12q23.1
ACSL3	NM_004457	1.24	1.278	1.259	0.018	0.332278	1.95483	2181	Hs.471461	Acyl-CoA synthetase long-chain family member 3	||6.2.1.3||PRO2194||ACSL3||FACL3||ACS3||lignoceroyl-CoA synthase||ACYL-CoA SYNTHETASE 3||fatty-acid-Coenzyme A ligase, long-chain 3||acyl-CoA synthetase long-chain family member 3||FATTY ACID CoA LIGASE, LONG-CHAIN 3||	2181	RefSeq	2	2	2q36.1	2q34-q35	+	223551236	223633623	catalytic activity	fatty acid metabolism	integral to membrane
LOC285540	XM_376309	1.253	1.264	1.259	0.005	0.332278	1.95483	285540
FLJ41170	NM_001004332	1.261	1.258	1.259	0.001	0.332278	1.95483	440200	Hs.510462	FLJ41170 protein	||FLJ41170||FLJ41170 protein||	440200			14		14q32.31
WWP2	NM_007014	1.259	1.259	1.259	0	0.332278	1.95483	11060	Hs.408458	WW domain containing E3 ubiquitin protein ligase 2	||WWP2||WW DOMAIN-CONTAINING PROTEIN 2||WW domain containing E3 ubiquitin protein ligase 2||	11060	RefSeq	16	16	16q22.1	16q22.1	+	68353774	68533144	ligase activity	ubiquitin cycle	intracellular
IGSF3	NM_001542	1.301	1.215	1.258	0.042	0.331132	1.94717	3321	Hs.171057	Immunoglobulin superfamily, member 3	||IGSF3||Immunoglobulin superfamily, member 3||	3321	RefSeq	1	1	1p13.1	1p13	-	116831883	116921095
TPSB1	NM_003294	1.296	1.219	1.258	0.038	0.331132	1.94717	7177	Hs.405479	Tryptase alpha/beta 1	||||TPSB2||Tryptase alpha/beta 1||		RefSeq	16	16	16p13.3	16p13.3	+	1230678	1232555	chymotrypsin activity	proteolysis and peptidolysis	extracellular region
C9ORF65	NM_138818	1.273	1.243	1.258	0.015	0.331132	1.94717	158471	Hs.494217	Chromosome 9 open reading frame 65	||C9orf65||Chromosome 9 open reading frame 65||	158471	RefSeq	9	9	9q21.2	9q21.2	-	76667736	76750557
LOC158830	XM_088684	1.246	1.27	1.258	0.012	0.331132	1.94717		Hs.443936	Similar to Ab2-183	||||na||similar to Ab2-183||	158830			X		Xq13.1
FLJ44874	NM_207433	1.339	1.176	1.257	0.081	0.329985	1.9395	399990					RefSeq	12		12p13.31		-	5345474	5347201
LOC388010	XM_373605	1.196	1.318	1.257	0.061	0.329985	1.9395		Hs.422913	Hypothetical LOC388010	||||na||hypothetical LOC388010||	388010			14		14q32.2
LOC340075	XM_291139	1.196	1.317	1.257	0.06	0.329985	1.9395
TEK	NM_000459	1.207	1.306	1.257	0.049	0.329985	1.9395	7010	Hs.89640	TEK tyrosine kinase, endothelial (venous malformations, multiple cutaneous and mucosal)	||TIE2||TEK||PROTEIN RECEPTOR TYROSINE KINASE, EPITHELIAL-SPECIFIC, TIE-2||TEK tyrosine kinase, endothelial (venous malformations, multiple cutaneous and mucosal)||	7010	RefSeq	9	9	9p21.2	9p21	+	27099440	27220164	ATP binding	cell-cell signaling	integral to plasma membrane
LOC401445	XM_379547	1.306	1.207	1.257	0.049	0.329985	1.9395		Hs.490867	Hypothetical gene supported by AK057888	||||LOC401445||hypothetical gene supported by AK057888||	401445			8		8p23.2
FLJ31818	NM_152556	1.144	1.369	1.256	0.112	0.328836	1.93183	154743	Hs.489734	Hypothetical protein FLJ31818	||FLJ31818||hypothetical protein FLJ31818||	154743	RefSeq	7	7	7q31.1	7q31.1	-	112054165	112173883
KCNA6	NM_002235	1.154	1.358	1.256	0.101	0.328836	1.93183	3742	Hs.306190	Potassium voltage-gated channel, shaker-related subfamily, member 6	||KCNA6||HBK2||POTASSIUM CHANNEL, VOLTAGE-GATED, SHAKER-RELATED SUBFAMILY, MEMBER 6||Potassium voltage-gated channel, shaker-related subfamily, member 6||	3742	RefSeq	12	12	12p13.32	12p13	+	4788602	4792839	protein binding	cation transport	integral to membrane
SF3A1	NM_005877	1.157	1.356	1.256	0.099	0.328836	1.93183	10291	Hs.406277	Splicing factor 3a, subunit 1, 120kDa	||SAP114||SF3A1||SF3A120||SF3A, 120-KD SUBUNIT||SPLICEOSOME-ASSOCIATED PROTEIN, 114-KD||PRP21, S. CEREVISIAE, HOMOLOG OF||splicing factor 3a, subunit 1, 120kDa||	10291	RefSeq	22	22	22q12.2	22q12.2	-	29054722	29077457	RNA binding	RNA processing	spliceosome complex
MGC39606	NM_203306	1.191	1.32	1.256	0.064	0.328836	1.93183	403113	Hs.546637	Protein for MGC71805	||||MGC71805||Protein for MGC71805||		RefSeq	19	19	19p13.2	19p13.2	-	12351002	12373034	nucleic acid binding	regulation of transcription, DNA-dependent	intracellular
LOC341112	XM_291885	1.191	1.32	1.256	0.064	0.328836	1.93183		Hs.427957	Similar to Tryptophanyl-tRNA synthetase (Tryptophan--tRNA ligase) (TrpRS) (IFP53) (hWRS)	||||similar to Tryptophanyl-tRNA synthetase (Tryptophan--tRNA ligase) (TrpRS) (IFP53) (hWRS)||	341112			11		11q12.1
LOC388278	XM_373687	1.304	1.208	1.256	0.048	0.328836	1.93183		Hs.232014	Hypothetical LOC388278	||||na||hypothetical LOC388278||	388278			16		16q12.2
LOC401015	XM_376148	1.21	1.301	1.256	0.045	0.328836	1.93183		Hs.470311	Similar to RIKEN cDNA 5830415L20	||||Similar to RIKEN cDNA 5830415L20||				2		2q24.1
KRTAP19-3	NM_181609	1.219	1.293	1.256	0.036	0.328836	1.93183	337970	Hs.60480	Keratin associated protein 19-3	||KRTAP19-3||Keratin associated protein 19-3||	337970	RefSeq	21	21	21q22.11	21q22.1	-	30785898	30786146
MGC9084	NM_033418	1.254	1.259	1.256	0.002	0.328836	1.93183	92342	Hs.33922	Hypothetical protein MGC9084	||MGC9084||hypothetical protein MGC9084||	92342	RefSeq	1	1	1q24.2	1q24.2	-	166493330	166495689
GRP58	NM_005313	1.257	1.255	1.256	0.001	0.328836	1.93183	2923	Hs.308709	Protein disulfide isomerase-associated 3	||ERp61||PI-PLC||PDIA3||ERp57||GRP58||GRP57||GRP58P||HsT17083||glucose regulated protein, 58kDa||Protein disulfide isomerase-associated 3||ERp60 GLUCOSE-REGULATED PROTEIN, 58-KD PSEUDOGENE||	2923	RefSeq	15	15	15q15.3	15q15	+	41825940	41851036	cysteine-type endopeptidase activity	electron transport	endoplasmic reticulum
MGC13040	NM_032930	1.187	1.323	1.255	0.067	0.327687	1.92417	85016	Hs.98328	Hypothetical protein MGC13040	||MGC13040||hypothetical protein MGC13040||	85016	RefSeq	11	11	11q22.2	11q22.2	+	101423408	101459354
LOC387942	XM_373573	1.302	1.208	1.255	0.047	0.327687	1.92417		Hs.525925	Hypothetical LOC387942	||||na||hypothetical LOC387942||	387942			13		13q32.1
MAPK8IP1	NM_005456	1.346	1.161	1.254	0.092	0.326537	1.9165	9479	Hs.234249	Mitogen-activated protein kinase 8 interacting protein 1	||MAPK8IP1||IB1||JIP1||ISLET-BRAIN 1||JNK-INTERACTING PROTEIN 1||MITOGEN-ACTIVATED PROTEIN KINASE 8-INTERACTING PROTEIN 1||Mitogen-activated protein kinase 8 interacting protein 1||	9479	RefSeq	11	11	11p11.2	11p12-p11.2	+	45863777	45884591	MAP-kinase scaffold activity	regulation of JNK cascade	cytoplasm
FLJ13391	NM_032181	1.208	1.299	1.254	0.045	0.326537	1.9165	84141	Hs.549210	Hypothetical protein FLJ13391	||FLJ13391||hypothetical protein FLJ13391||	84141	RefSeq	2	2	2p12	2p12	-	75631098	75708503
FOXF2	NM_001452	1.212	1.295	1.254	0.041	0.326537	1.9165	2295	Hs.484423	Forkhead box F2	||FOXF2||FKHL6||FREAC2||FORKHEAD-RELATED ACTIVATOR 2||forkhead (Drosophila)-like 6||forkhead box F2||FORKHEAD, DROSOPHILA, HOMOLOG-LIKE 6||	2295	RefSeq	6	6	6p25.3	6p25.3	+	1335067	1340831	RNA polymerase II transcription factor activity	regulation of transcription, DNA-dependent	nucleus
PPFIBP2	XM_084578	1.231	1.277	1.254	0.022	0.326537	1.9165	8495
RPL27	NM_000988	1.262	1.247	1.254	0.007	0.326537	1.9165	6155	Hs.514196	Ribosomal protein L27	||RPL27||ribosomal protein L27||	6155	RefSeq	17	17	17q21.31	17q21.1-q21.2	+	38403971	38408495	structural constituent of ribosome	protein biosynthesis	intracellular
RAB34	NM_031934	1.259	1.249	1.254	0.005	0.326537	1.9165	83871	Hs.301853	RAB34, member RAS oncogene family	||RAB34||RAB34, member RAS oncogene family||	83871	RefSeq	17	17	17q11.2	17q11.2	-	24065429	24069013	GTP binding	protein transport	Golgi apparatus
LOC340900	XM_291767	1.253	1.255	1.254	0	0.326537	1.9165		Hs.450519	Similar to hypothetical protein FLJ10213	||||na||similar to hypothetical protein FLJ10213||	340900			10		10p12.31
GPR34	NM_005300	1.142	1.365	1.253	0.111	0.325386	1.90884	2857	Hs.495989	G protein-coupled receptor 34	||GPR34||G protein-coupled receptor 34||	2857	RefSeq	X	X	Xp11.4	Xp11.4-p11.3	+	41304512	41312780	purinergic nucleotide receptor activity, G-protein coupled	G-protein coupled receptor protein signaling pathway	integral to plasma membrane
FLNB	NM_001457	1.17	1.335	1.253	0.082	0.325386	1.90884	2317	Hs.476448	Filamin B, beta (actin binding protein 278)	||AOI||ABP-278||DKFZp686A1668||FLNB||TAP||FH1||SCT||TABP||FLN1L||beta filamin||FILAMIN, BETA||ACTIN-BINDING PROTEIN 276/278||ACTIN-BINDING PROTEIN, TRUNCATED||FILAMIN HOMOLOG 1||filamin 1 (actin-binding protein-280)-like||ABP276/278 TRUNCATED ACTIN-BINDING PROTEIN||filamin B, beta (actin-binding protein-278)||filamin B, beta (actin binding protein 278)||	2317	RefSeq	3	3	3p14.3	3p14.3	+	57969200	58133015	actin binding	actin cytoskeleton organization and biogenesis	actin cytoskeleton
KRT25D	NM_181535	1.311	1.195	1.253	0.057	0.325386	1.90884	162605	Hs.59736	Keratin 25D	||KRT25D||keratin 25D||	162605	RefSeq	17	17	17q21.2	17q21.2	-	36202010	36209710	structural molecule activity		intermediate filament
SP192	NM_021639	1.215	1.292	1.253	0.038	0.325386	1.90884	60313	Hs.238432	Hypothetical protein SP192	||SP192||hypothetical protein SP192||	60313	RefSeq	1	1	1p34.1	1p34.1	-	45762075	45795904
ERG	NM_004449	1.22	1.287	1.253	0.033	0.325386	1.90884	2078	Hs.473819	V-ets erythroblastosis virus E26 oncogene like (avian)	||erg-3||ERG2||ERG1||ERG||p55||ERG ONCOGENE ERG||ERG/FUS FUSION GENE||ERG/EWS FUSION GENE||transcriptional regulator ERG (transforming protein ERG)||v-ets erythroblastosis virus E26 oncogene like (avian)||v-ets avian erythroblastosis virus E26 oncogene related||v-ets erythroblastosis virus E26 oncogene like isoform 1||v-ets erythroblastosis virus E26 oncogene like isoform 2||	2078	RefSeq	21	21	21q22.2	21q22.3	-	38675670	38955488	signal transducer activity	cell proliferation	nucleus
FGD4	NM_139241	1.267	1.239	1.253	0.013	0.325386	1.90884	121512	Hs.117835	FYVE, RhoGEF and PH domain containing 4	||FGD4||FYVE, RhoGEF and PH domain containing 4||	121512	RefSeq	12	12	12p11.21	12p11.21	+	32546360	32684940	actin binding	actin cytoskeleton organization and biogenesis	Golgi apparatus
LOC387910	XM_373560	1.175	1.329	1.252	0.077	0.324235	1.90117		Hs.333886	Hypothetical LOC387910	||||na||hypothetical LOC387910||	387910			13		13q12.12
LOC158724	NM_203408	1.281	1.222	1.252	0.029	0.324235	1.90117	158724	Hs.143268	Family with sequence similarity 47, member A	||FAM47A||family with sequence similarity 47, member A||	158724	RefSeq	X	X	Xp21.1	Xp21.1	-	33907533	33910085
SPACA4	NM_133498	1.28	1.223	1.252	0.028	0.324235	1.90117	171169	Hs.122599	Sperm acrosome associated 4	||SPACA4||Sperm acrosome associated 4||	171169	RefSeq	19	19	19q13.33	19q13.33	+	53801811	53802782
ANKRD24	XM_114000	1.233	1.27	1.252	0.018	0.324235	1.90117	170961	Hs.197872	Ankyrin repeat domain 24	||ANKRD24||Ankyrin repeat domain 24||	170961			19		19p13.3
LOC283389	XM_211009	1.261	1.243	1.252	0.008	0.324235	1.90117		Hs.382689	Hypothetical gene supported by BC029593	||||na||hypothetical gene supported by BC029593||	283389			12		12q13.11
PANK4	NM_018216	1.245	1.259	1.252	0.007	0.324235	1.90117	55229	Hs.26156	Pantothenate kinase 4	||PANK4||Pantothenate kinase 4||	55229	RefSeq	1	1	1p36.32	1p36.32	-	2472136	2490197	ATP binding	coenzyme A biosynthesis
ZNF618	XM_054983	1.257	1.247	1.252	0.004	0.324235	1.90117	114991	Hs.142372	Zinc finger protein 618	||ZNF618||Zinc finger protein 618||	114991			9		9q32				nucleic acid binding		nucleus
LOC400468	XM_375272	1.253	1.251	1.252	0	0.324235	1.90117
TREH	NM_007180	1.184	1.318	1.251	0.066	0.323082	1.8935	11181	Hs.129712	Trehalase (brush-border membrane glycoprotein)	||TREH||TREH TREHALASE DEFICIENCY||Trehalase (brush-border membrane glycoprotein)||	11181	RefSeq	11	11	11q23.3	11q23.3	-	118034170	118055592	alpha,alpha-trehalase activity	carbohydrate metabolism	anchored to plasma membrane
LOC123855	XM_063871	1.285	1.217	1.251	0.034	0.323082	1.8935		Hs.438451	Similar to ENSANGP00000013733	||||na||similar to ENSANGP00000013733||	123855			16		16q24.1
CBFA2T2	NM_005093	1.23	1.272	1.251	0.021	0.323082	1.8935	9139	Hs.153934	Core-binding factor, runt domain, alpha subunit 2; translocated to, 2	||CBFA2T2||EHT||ZMYND3||MTGR1||ETO HOMOLOG ON CHROMOSOME 20||MYELOID TRANSLOCATION GENE-RELATED PROTEIN 1||ZINC FINGER MYND DOMAIN-CONTAINING PROTEIN 3||Core-binding factor, runt domain, alpha subunit 2; translocated to, 2||CORE-BINDING FACTOR, RUNT DOMAIN, ALPHA SUBUNIT 2, TRANSLOCATED TO, 2||	9139	RefSeq	20	20	20q11.22	20q11	+	31613846	31701498	transcription cofactor activity	cell proliferation	nucleus
INSL6	NM_007179	1.264	1.238	1.251	0.013	0.323082	1.8935	11172	Hs.216373	Insulin-like 6	||RIF1||INSL6||Insulin-like 6||RELAXIN/INSULIN-LIKE FACTOR 1||	11172	RefSeq	9	9	9p24.1	9p24	-	5153864	5175618	hormone activity	physiological process	extracellular region
SERPINA7	NM_000354	1.262	1.239	1.251	0.011	0.323082	1.8935	6906	Hs.76838	Serine (or cysteine) proteinase inhibitor, clade A (alpha-1 antiproteinase, antitrypsin), member 7	||SERPINA7||T4-BINDING GLOBULIN||THYROXINE-BINDING GLOBULIN OF SERUM||TBG, SERUM THYROXINE-BINDING GLOBULIN DEFICIENCY||serine (or cysteine) proteinase inhibitor, clade A (alpha-1 antiproteinase, antitrypsin), member 7||	6906	RefSeq	X	X	Xq22.3	Xq22.2	-	105083341	105087530	binding		extracellular space
LOC255620	XM_173132	1.365	1.134	1.25	0.115	0.321928	1.88584		Hs.549292	Unc-93 homolog B1 (C. elegans)	||||UNC93B1||Unc-93 homolog B1 (C. elegans)||				11		11q13
NEIL1	NM_024608	1.284	1.216	1.25	0.033	0.321928	1.88584	79661	Hs.512732	Nei endonuclease VIII-like 1 (E. coli)	||NEI1||NEIL1||FPG1||nei endonuclease VIII-like 1 (E. coli)||	79661	RefSeq	15	15	15q24.2	15q23	+	73426462	73434639	DNA binding	DNA repair	nucleus
LOC284788	XM_378969	1.281	1.218	1.25	0.031	0.321928	1.88584	284788	Hs.351127	Hypothetical protein LOC284788	||LOC284788||hypothetical protein LOC284788||	284788			20		20p11.21
INS	NM_000207	1.236	1.264	1.25	0.014	0.321928	1.88584	3630	Hs.89832	Insulin	||Insulin||INS||PROINSULIN HYPERPROINSULINEMIA||	3630	RefSeq	11	11	11p15.5	11p15.5	-	2137584	2139000	hormone activity	carbohydrate metabolism	extracellular region
LOC387885	XM_373547	1.142	1.357	1.249	0.107	0.320773	1.87817		Hs.486856	Hypothetical LOC387885	||||na||hypothetical LOC387885||	387885			12		12q24.13
SELE	NM_000450	1.168	1.33	1.249	0.08	0.320773	1.87817	6401	Hs.89546	Selectin E (endothelial adhesion molecule 1)	||E-SELECTIN||ELAM1||SELE||ENDOTHELIAL LEUKOCYTE ADHESION MOLECULE 1||selectin E (endothelial adhesion molecule 1)||	6401	RefSeq	1	1	1q24.2	1q22-q25	-	166423439	166434837	protein binding	cell adhesion	integral to membrane
RER1	NM_007033	1.317	1.181	1.249	0.067	0.320773	1.87817	11079	Hs.525527	RER1 retention in endoplasmic reticulum 1 homolog (S. cerevisiae)	||RER1||RER1 retention in endoplasmic reticulum 1 homolog (S. cerevisiae)||	11079	RefSeq	1	1	1p36.32	1pter-q24	+	2355490	2367350	molecular function unknown	retrograde transport, Golgi to ER	Golgi apparatus
FLJ34389	NM_152649	1.207	1.29	1.249	0.041	0.320773	1.87817	197259	Hs.119878	Mixed lineage kinase domain-like	||FLJ34389||MLKL||Mixed lineage kinase domain-like||	197259	RefSeq	16	16	16q22.3	16q22.3	-	73263261	73292290	ATP binding	protein amino acid phosphorylation
GAGED3	NM_130777	1.29	1.207	1.249	0.041	0.320773	1.87817	9502	Hs.522654	X antigen family, member 2	||GAGED3||XAGE2||X antigen family, member 2||G ANTIGEN, FAMILY D, 3||	9502	RefSeq	X	X		Xp11.22-p11.21
STXBP5L	XM_045911	1.226	1.272	1.249	0.023	0.320773	1.87817	9515	Hs.477315	Syntaxin binding protein 5-like	||STXBP5L||LLGL4||SYNTAXIN-BINDING PROTEIN 5-LIKE||Syntaxin binding protein 5-like||LETHAL GIANT LARVAE, DROSOPHILA, HOMOLOG OF, 4||	9515			3		3q13.33					vesicle-mediated transport	integral to membrane
SPIB	NM_003121	1.231	1.267	1.249	0.018	0.320773	1.87817	6689	Hs.437905	Spi-B transcription factor (Spi-1/PU.1 related)	||SPIB||SPIB TRANSCRIPTION FACTOR||Spi-B transcription factor (Spi-1/PU.1 related)||	6689	RefSeq	19	19	19q13.33	19q13.3-q13.4	+	55614026	55624058	RNA polymerase II transcription factor activity	regulation of transcription from RNA polymerase II promoter	cytoplasm
COL10A1	NM_000493	1.236	1.261	1.249	0.012	0.320773	1.87817	1300	Hs.520339	Collagen, type X, alpha 1(Schmid metaphyseal chondrodysplasia)	||COL10A1||OTTHUMP00000040411||collagen X, alpha-1 polypeptide||COLLAGEN, TYPE X, ALPHA-1||collagen, type X, alpha 1 precursor||collagen, type X, alpha 1(Schmid metaphyseal chondrodysplasia)||collagen, type X, alpha 1 (Schmid metaphyseal chondrodysplasia)||	1300	RefSeq	6	6	6q22.1	6q21-q22	-	116546813	116553989	structural molecule activity	phosphate transport	collagen
ASB8	NM_024095	1.255	1.243	1.249	0.006	0.320773	1.87817	140461	Hs.432699	Ankyrin repeat and SOCS box-containing 8	||ASB8||ankyrin repeat and SOCS box-containing 8||	140461	RefSeq	12	12	12q13.11	12q13.11	-	46827840	46837644		intracellular signaling cascade
MEFV	NM_000243	1.245	1.252	1.249	0.003	0.320773	1.87817	4210	Hs.173730	Mediterranean fever	||MEFV||PYRIN||MARENOSTRIN||Mediterranean fever||FAMILIAL MEDITERRANEAN FEVER GENE||	4210	RefSeq	16	16	16p13.3	16p13.3	-	3232028	3246628	actin binding	inflammatory response	cytoskeleton
TEX14	NM_031272	1.167	1.329	1.248	0.081	0.319618	1.87051	56155	Hs.390221	Testis expressed sequence 14	||TEX14||TESTIS-EXPRESSED GENE 14||Testis expressed sequence 14||	56155	RefSeq	17	17	17q23.2	17q23.2	-	53989037	54124415	ATP binding	protein amino acid phosphorylation
ZNF577	NM_032679	1.25	1.245	1.248	0.002	0.319618	1.87051	84765	Hs.148322	Zinc finger protein 577	||ZNF577||Zinc finger protein 577||	84765	RefSeq	19	19	19q13.41	19q13.41	-	57066361	57083009	nucleic acid binding	regulation of transcription, DNA-dependent	nucleus
FLJ27243	NM_207450	1.373	1.122	1.247	0.125	0.318461	1.86284	400539					RefSeq	16		16q22.1		-	65074275	65077248
KIAA1900	NM_052904	1.134	1.36	1.247	0.112	0.318461	1.86284	114792	Hs.45056	KIAA1900	||KIAA1900||	114792	RefSeq	6	6	6q16.1	6q16.1	+	97479325	97694980	protein binding
SPANXA2	NM_145662	1.139	1.355	1.247	0.108	0.318461	1.86284	64650	Hs.334464	SPANX family, member A2	||||SPANXA2||SPANX family, member A2||		RefSeq	X	X	Xq27.2	Xq27.1		140397315	140398380
DKFZP686J0811	XM_292193	1.331	1.162	1.247	0.084	0.318461	1.86284	341640
C8ORF2	NM_007175	1.185	1.309	1.247	0.061	0.318461	1.86284	11160	Hs.125849	SPFH domain family, member 2	||SPFH2||SPFH domain family, member 2||	11160	RefSeq	8	8	8p12	8p11.2	+	37713268	37731979	molecular function unknown	biological process unknown	integral to membrane
LARP	NM_015315	1.317	1.176	1.246	0.07	0.317304	1.85517	23367	Hs.292078	Likely ortholog of mouse la related protein	||LARP||Likely ortholog of mouse la related protein||	23367	RefSeq	5	5	5q33.2	5q33.2	+	154072654	154174652
LOC388163	XM_370895	1.275	1.218	1.246	0.028	0.317304	1.85517		Hs.454642	Similar to FLJ43276 protein	||||na||similar to FLJ43276 protein||	388163			15		15q25.2
LOC387921	XM_370722	1.256	1.235	1.246	0.01	0.317304	1.85517
LOC388776	XM_371384	1.128	1.361	1.245	0.116	0.316146	1.84751		Hs.515947	AG1 protein	||||AG1||AG1 protein||				1		1q21.1
LOC388308	XM_370997	1.351	1.139	1.245	0.106	0.316146	1.84751		Hs.447544	Similar to Brain-type organic cation transporter (Solute carrier family 22, member 17)	||||Similar to Brain-type organic cation transporter (Solute carrier family 22, member 17)||				16		16q24.3
C21ORF123	NM_199175	1.174	1.317	1.245	0.071	0.316146	1.84751	378832	Hs.517353	Chromosome 21 open reading frame 123	||C21orf123||Chromosome 21 open reading frame 123||	378832	RefSeq	21	21	21q22.3	21q22.3	-	45664058	45669413
C14ORF142	NM_032490	1.189	1.301	1.245	0.056	0.316146	1.84751	84520	Hs.20142	Chromosome 14 open reading frame 142	||C14orf142||Chromosome 14 open reading frame 142||	84520	RefSeq	14	14	14q32.13	14q32.13	-	92738989	92743193
FLJ31204	NM_174912	1.298	1.191	1.245	0.053	0.316146	1.84751	158584	Hs.496205	Hypothetical protein FLJ31204	||FLJ31204||hypothetical protein FLJ31204||	158584	RefSeq	X	X	Xp11.1	Xp11.1	+	57196159	57398647	amidase activity		integral to membrane
MRPL23	NM_021134	1.291	1.198	1.245	0.046	0.316146	1.84751	6150	Hs.3254	Mitochondrial ribosomal protein L23	||MRPL23||L23MRP||RPL23L||RIBOSOMAL PROTEIN L23-LIKE||L23 MITOCHONDRIAL-RELATED PROTEIN||mitochondrial ribosomal protein L23||	6150	RefSeq	11	11	11p15.5	11p15.5-p15.4	+	1925113	1934408	RNA binding	protein biosynthesis	mitochondrial large ribosomal subunit
IMP-2	NM_006548	1.203	1.287	1.245	0.042	0.316146	1.84751	10644	Hs.35354	IGF-II mRNA-binding protein 2	||IMP2||IMP-2||IGF2 mRNA-BINDING PROTEIN 2||IGF-II mRNA-binding protein 2||	10644	RefSeq	3	3	3q27.2	3q27.2	-	186844268	187025514	RNA binding	morphogenesis	cytoplasm
SERHL	NM_170694	1.274	1.217	1.245	0.028	0.316146	1.84751	94009	Hs.534041	Serine hydrolase-like	||SERHL||Serine hydrolase-like||	94009	RefSeq	22	22	22q13.2	22q13.2-q13.31	+	41221093	41233064	hydrolase activity	aromatic compound metabolism
LOC388065	XM_370826	1.224	1.266	1.245	0.02	0.316146	1.84751
LOC388001	XM_373599	1.228	1.262	1.245	0.017	0.316146	1.84751		Hs.407822	Hypothetical LOC388001	||||na||hypothetical LOC388001||	388001			14		14q31.1
MGC16121	NM_032762	1.233	1.256	1.245	0.011	0.316146	1.84751	84848					RefSeq	X		Xq26.3		-	133403978	133406173
ABTB1	NM_172027	1.244	1.245	1.245	0	0.316146	1.84751	80325	Hs.107812	Ankyrin repeat and BTB (POZ) domain containing 1	||ABTB1||BPOZ||ANKYRIN REPEAT AND BTB/POZ DOMAIN CONTAINING 1||ankyrin repeat and BTB (POZ) domain containing 1||	80325	RefSeq	3	3	3q21.3	3q21	+	128874478	128882460	protein binding
LOC391209	XM_372840	1.12	1.367	1.244	0.123	0.314986	1.83984
SMAD1	NM_005900	1.349	1.139	1.244	0.104	0.314986	1.83984	4086	Hs.549050	SMAD, mothers against DPP homolog 1 (Drosophila)	||MADH1||SMAD1||MADR1||BSP1||TGF-BETA SIGNALING PROTEIN 1||MAD, DROSOPHILA, HOMOLOG OF||SMA- AND MAD-RELATED PROTEIN 1||MOTHERS AGAINST DECAPENTAPLEGIC, DROSOPHILA, HOMOLOG OF, 1||SMAD, mothers against DPP homolog 1 (Drosophila)||	4086	RefSeq	4	4	4q31.21	4q31	+	146760548	146836836	receptor signaling protein activity	BMP signaling pathway	integral to membrane
TNFRSF10C	NM_003841	1.174	1.314	1.244	0.07	0.314986	1.83984	8794	Hs.119684	Tumor necrosis factor receptor superfamily, member 10c, decoy without an intracellular domain	||||TNFRSF10C||Tumor necrosis factor receptor superfamily, member 10c, decoy without an intracellular domain||		RefSeq	8	8	8p21.3	8p22-p21	+	23016378	23030893	transmembrane receptor activity	apoptosis	integral to plasma membrane
LOC387715	XM_373477	1.286	1.202	1.244	0.041	0.314986	1.83984		Hs.120359	Hypothetical LOC387715	||||na||hypothetical LOC387715||	387715			10		10q26.13
LOC389023	XM_374002	1.149	1.338	1.243	0.094	0.313826	1.83218		Hs.97540	Hypothetical gene supported by BC032913; BC048425	||||LOC389023||hypothetical gene supported by BC032913; BC048425||	389023			2		2q14.1
CDC16	NM_003903	1.172	1.314	1.243	0.071	0.313826	1.83218	8881	Hs.374127	CDC16 cell division cycle 16 homolog (S. cerevisiae)	||CDC16||APC6||ANAPHASE-PROMOTING COMPLEX, SUBUNIT 6||CDC16 cell division cycle 16 homolog (S. cerevisiae)||CELL DIVISION CYCLE 16, S. CEREVISIAE, HOMOLOG OF||	8881	RefSeq	13	13	13q34	13q34	+	114018475	114056252	binding	cell cycle	centrosome
RPL37	NM_000997	1.314	1.173	1.243	0.07	0.313826	1.83218	6167	Hs.80545	Ribosomal protein L37	||RPL37||ribosomal protein L37||	6167	RefSeq	5	5	5p13.1	5p13	-	40868313	40871072	structural constituent of ribosome	protein biosynthesis	ribosome
LOC375449	NM_198828	1.311	1.175	1.243	0.067	0.313826	1.83218	375449	Hs.482329	Similar to microtubule associated testis specific serine/threonine protein kinase	||LOC375449||Similar to microtubule associated testis specific serine/threonine protein kinase||	375449	RefSeq	5	5	5q12.3	5q12.3	+	65927963	66318106	kinase activity
LOC126370	XM_065050	1.292	1.194	1.243	0.048	0.313826	1.83218
LOC401778	XM_377343	1.29	1.197	1.243	0.046	0.313826	1.83218		Hs.131152	Similar to SERTA domain containing 4	||||LOC401778||similar to SERTA domain containing 4||	401778			14		14q23.2
ALG6	NM_013339	1.2	1.287	1.243	0.043	0.313826	1.83218	29929	Hs.80042	Asparagine-linked glycosylation 6 homolog (yeast, alpha-1,3-glucosyltransferase)	||ALG6||ALG6, S. CEREVISIAE, HOMOLOG OF||Asparagine-linked glycosylation 6 homolog (yeast, alpha-1,3-glucosyltransferase)||	29929	RefSeq	1	1	1p31.3	1p31.3	+	63545318	63614897	oligosaccharyl transferase activity	N-linked glycosylation	endoplasmic reticulum
CSNK1G3	NM_004384	1.201	1.285	1.243	0.041	0.313826	1.83218	1456	Hs.129206	Casein kinase 1, gamma 3	||CSNK1G3||CASEIN KINASE I, GAMMA-3||Casein kinase 1, gamma 3||	1456	RefSeq	5	5	5q23.2	5q23	+	122909226	122979039	ATP binding	Wnt receptor signaling pathway
FOXR1	NM_181721	1.271	1.216	1.243	0.027	0.313826	1.83218	283150	Hs.116679	Forkhead box R1	||FOXR1||forkhead box R1||	283150	RefSeq	11	11	11q23.3	11q23.3	+	118347626	118357211	transcription factor activity	regulation of transcription, DNA-dependent	nucleus
CD34	NM_001773	1.219	1.266	1.243	0.023	0.313826	1.83218	947	Hs.374990	CD34 antigen	||CD34||CD34 antigen||HPCA1, FORMERLY||hematopoietic progenital cell antigen CD34||hematopoietic progenitor cell antigen CD34||	947	RefSeq	1	1	1q32.2	1q32	-	204448278	204472910	protein binding	cell adhesion	integral to membrane
PCDH8	NM_002590	1.221	1.265	1.243	0.021	0.313826	1.83218	5100	Hs.19492	Protocadherin 8	||PCDH8||Protocadherin 8||	5100	RefSeq	13	13	13q14.3	13q14.3-q21.1	-	52316111	52320775	calcium ion binding	cell adhesion	integral to plasma membrane
GPR	NM_007223	1.225	1.261	1.243	0.018	0.313826	1.83218	11245	Hs.37196	Putative G protein coupled receptor	||GPR||putative G protein coupled receptor||	11245	RefSeq	15	15	15q14	15q14-q15.1	-	37880222	38000385	receptor activity	G-protein coupled receptor protein signaling pathway	integral to plasma membrane
LOC388227	XM_373670	1.228	1.258	1.243	0.015	0.313826	1.83218		Hs.98330	Hypothetical LOC388227	||||na||hypothetical LOC388227||	388227			16		16p12.1
LOC389425	XM_371843	1.233	1.253	1.243	0.01	0.313826	1.83218		Hs.511870	Similar to ribosomal protein S27a	||||na||similar to ribosomal protein S27a||	389425			6		6q21
LISCH7	NM_015925	1.239	1.248	1.243	0.004	0.313826	1.83218	51599	Hs.466507	Liver-specific bHLH-Zip transcription factor	||LISCH7||liver-specific bHLH-Zip transcription factor||	51599	RefSeq	19	19	19q13.12	19q13.12	+	40431398	40450705	receptor activity
OR2M4	XM_371358	1.242	1.245	1.243	0.001	0.313826	1.83218	26245
IMP4	NM_033416	1.358	1.125	1.242	0.116	0.312665	1.82451	92856	Hs.91579	IMP4, U3 small nucleolar ribonucleoprotein, homolog (yeast)	||IMP4||IMP4, U3 small nucleolar ribonucleoprotein, homolog (yeast)||	92856	RefSeq	2	2	2q21.1	2q21.1	+	130816718	130820427	protein binding	rRNA processing	nucleolus
GPR17	NM_005291	1.314	1.169	1.242	0.072	0.312665	1.82451	2840	Hs.46453	G protein-coupled receptor 17	||DKFZp686M18273||GPR17||G protein-coupled receptor 17||	2840	RefSeq	2	2	2q14.3	2q21	+	128119976	128126442	chemokine receptor activity	G-protein coupled receptor protein signaling pathway	integral to plasma membrane
HIST2H2BE	NM_003528	1.172	1.313	1.242	0.07	0.312665	1.82451	8349	Hs.2178	Histone 2, H2be	||H2B.1||H2B/Q||H2BFQ||HIST2H2BE||H2B HISTONE||histone 2, H2be||HISTONE 2B FAMILY, MEMBER Q||	8349	RefSeq	1	1	1q21.2	1q21-q23	-	146669082	146671305	DNA binding	chromosome organization and biogenesis (sensu Eukaryota)	chromosome
KRTAP19-4	NM_181610	1.194	1.29	1.242	0.048	0.312665	1.82451	337971	Hs.553693	Keratin associated protein 19-4	||KRTAP19-4||Keratin associated protein 19-4||	337971	RefSeq	21	21	21q22.11	21q22.1	-	30791044	30791299
LOC285033	XM_379111	1.212	1.272	1.242	0.03	0.312665	1.82451	285033	Hs.58648	Hypothetical protein LOC285033	||LOC285033||hypothetical protein LOC285033||	285033			2		2q11.2
GPR43	NM_005306	1.271	1.213	1.242	0.028	0.312665	1.82451	2867	Hs.248056	G protein-coupled receptor 43	||FFA2R||GPR43||G protein-coupled receptor 43||free fatty acid activated receptor 2||	2867	RefSeq	19	19	19q13.12	19q13.1	+	40632456	40633449	purinergic nucleotide receptor activity, G-protein coupled	G-protein coupled receptor protein signaling pathway	integral to plasma membrane
LRRTM1	NM_178839	1.223	1.262	1.242	0.019	0.312665	1.82451	347730	Hs.549312	Leucine rich repeat transmembrane neuronal 1	||LRRTM1||Leucine rich repeat transmembrane neuronal 1||	347730	RefSeq	2	2	2p12	2p12	-	80436963	80443510
FLJ32685	NM_152534	1.253	1.232	1.242	0.01	0.312665	1.82451	152110	Hs.546501	NIMA (never in mitosis gene a)- related kinase 10	||NEK10||FLJ32685||NIMA (never in mitosis gene a)- related kinase 10||	152110	RefSeq	3	3	3p24.1	3p24.1	-	27178760	27307988	ATP binding	protein amino acid phosphorylation
RARG	NM_000966	1.236	1.247	1.242	0.005	0.312665	1.82451	5916	Hs.1497	Retinoic acid receptor, gamma	||RARG||Retinoic acid receptor, gamma||	5916	RefSeq	12	12	12q13.13	12q13	-	51890620	51912247	protein binding	development	nucleus
LOC399763	XM_374803	1.237	1.247	1.242	0.005	0.312665	1.82451		Hs.138211	Similar to LINE-1 reverse transcriptase homolog	||||na||similar to LINE-1 reverse transcriptase homolog||	399763			10		10q11.22
LOC389085	XM_371603	1.117	1.365	1.241	0.123	0.311503	1.81684		Hs.396291	Similar to hypothetical protein FLJ40243	||||na||similar to hypothetical protein FLJ40243||	389085			2		2q37.1
LAT1-3TM	NM_031211	1.342	1.141	1.241	0.1	0.311503	1.81684	81893	Hs.444600	LAT1-3TM protein	||||LAT1-3TM||LAT1-3TM protein||		RefSeq	16	16	16p11.2	16p12	-	29361738	29532539	amino acid-polyamine transporter activity	amino acid transport	integral to membrane
LOC388796	XM_373914	1.33	1.152	1.241	0.089	0.311503	1.81684		Hs.400876	Hypothetical LOC388796	||||Hypothetical LOC388796||				20		20q11.23
WFS1	NM_006005	1.299	1.184	1.241	0.057	0.311503	1.81684	7466	Hs.518602	Wolfram syndrome 1 (wolframin)	||WFS1||WFS1 GENE||Wolfram syndrome 1 (wolframin)||	7466	RefSeq	4	4	4p16.1	4p16	+	6389648	6423064	protein prenyltransferase activity	generation of precursor metabolites and energy	integral to membrane
LOC391144	XM_372807	1.293	1.19	1.241	0.051	0.311503	1.81684		Hs.509146	Similar to ARHGAP8 protein	||||na||similar to ARHGAP8 protein||	391144			1		1q25.3
FLJ14011	NM_022103	1.291	1.191	1.241	0.049	0.311503	1.81684	63934	Hs.433473	Zinc finger protein 667	||ZNF667||FLJ14011||Zinc finger protein 667||	63934	RefSeq	19	19	19q13.43	19q13.43	-	61643019	61680555	DNA binding	regulation of transcription, DNA-dependent	nucleus
GSTM5	NM_000851	1.28	1.202	1.241	0.039	0.311503	1.81684	2949	Hs.75652	Glutathione S-transferase M5	||2.5.1.18||GTM5||GSTM5||GSTM5-5||glutathione S-transferase, Mu-5||glutathione S-transferase M5||glutathione S-aryltransferase M5||glutathione S-aralkyltransferase M5||S-(hydroxyalkyl)glutathione lyase M5||glutathione S-alkyltransferase M5||GST class-mu 5||GLUTATHIONE S-TRANSFERASE, CLASS MU, 5||	2949	RefSeq	1	1	1p13.3	1p13.3	+	109966906	109972930	glutathione transferase activity	metabolism
CCL1	NM_002981	1.268	1.213	1.241	0.027	0.311503	1.81684	6346	Hs.72918	Chemokine (C-C motif) ligand 1	||I309||CCL1||SCYA1, FORMERLY||INFLAMMATORY CYTOKINE I-309||SMALL INDUCIBLE CYTOKINE A1||CHEMOKINE, CC MOTIF, LIGAND 1||chemokine (C-C motif) ligand 1||SMALL INDUCIBLE CYTOKINE SUBFAMILY A, MEMBER 1, FORMERLY||	6346	RefSeq	17	17	17q12	17q12	-	29711511	29714365	chemokine activity	calcium ion homeostasis	extracellular space
LOC346910	XM_294456	1.214	1.269	1.241	0.027	0.311503	1.81684
LOC390594	XM_372573	1.267	1.214	1.241	0.026	0.311503	1.81684
FOXD2	NM_004474	1.157	1.324	1.24	0.083	0.31034	1.80918	2306	Hs.166188	Forkhead box D2	||freac-9||FREAC9||FKHL17||FOXD2||forkhead-related activator 9||forkhead (Drosophila)-like 17||forkhead box D2||Forkhead, drosophila, homolog-like 17||	2306	RefSeq	1	1	1p33	1p34-p32	+	47613708	47617947	transcription factor activity	regulation of transcription, DNA-dependent	nucleus
HIST1H3F	NM_021018	1.2	1.28	1.24	0.039	0.31034	1.80918	8968	Hs.247814	Histone 1, H3f	||HIST1H3F||H3/I||H3FI||histone 1, H3f||H3 HISTONE FAMILY, MEMBER I||	8968	RefSeq	6	6	6p22.2	6p22.2	-	26358348	26358814
FMR1NB	NM_152578	1.28	1.2	1.24	0.039	0.31034	1.80918	158521	Hs.128580	Fragile X mental retardation 1 neighbor	||FMR1NB||fragile X mental retardation 1 neighbor||	158521	RefSeq	X	X	Xq27.3	Xq27.3-q28	+	146768394	146813726
GJB7	NM_198568	1.279	1.201	1.24	0.039	0.31034	1.80918	375519	Hs.146727	Gap junction protein, beta 7	||GJB7||Gap junction protein, beta 7||	375519	RefSeq	6	6	6q15	6q15	-	88049418	88095715	connexon channel activity	cell communication	connexon complex
COL9A3	NM_001853	1.205	1.275	1.24	0.035	0.31034	1.80918	1299	Hs.126248	Collagen, type IX, alpha 3	||IDD||DJ885L7.4.1||MED||EDM3||COL9A3||collagen IX, alpha-3 polypeptide||COLLAGEN, TYPE IX, ALPHA-3||alpha 3 type IX collagen||collagen, type IX, alpha 3||	1299	RefSeq	20	20	20q13.33	20q13.3	+	60918831	60942955	structural molecule activity	phosphate transport	collagen type IX
DUSP2	NM_004418	1.217	1.263	1.24	0.022	0.31034	1.80918	1844	Hs.1183	Dual specificity phosphatase 2	||PAC1||PAC-1||3.1.3.48||DUSP2||3.1.3.16||Dual-specificity phosphatase 2||Dual specificity phosphatase 2||serine/threonine specific protein phosphatase||PHOSPHATASE OF ACTIVATED CELLS 1||	1844	RefSeq	2	2	2q11.2	2q11	-	96230790	96233053	MAP kinase phosphatase activity	inactivation of MAPK	nucleus
TCEB3BP1	NM_020695	1.218	1.261	1.24	0.021	0.31034	1.80918	57455	Hs.526401	Transcription elongation factor B polypeptide 3 binding protein 1	||TCEB3BP1||transcription elongation factor B polypeptide 3 binding protein 1||	57455	RefSeq	19	19	19p13.3	19p13.3	-	1766246	1799450	exonuclease activity		intracellular
LOC402072	XM_377741	1.261	1.218	1.24	0.021	0.31034	1.80918		Hs.534831	Similar to SPCPB16A4.07c	||||na||similar to SPCPB16A4.07c||	402072			2		2p16.3
XRCC2	NM_005431	1.241	1.24	1.24	0	0.31034	1.80918	7516	Hs.129727	X-ray repair complementing defective repair in Chinese hamster cells 2	||XRCC2||X-RAY REPAIR, COMPLEMENTING DEFECTIVE, IN CHINESE HAMSTER, 2||X-ray repair complementing defective repair in Chinese hamster cells 2||	7516	RefSeq	7	7	7q36.1	7q36.1	-	151781236	151810898	ATP binding	DNA recombination	nucleus
FREQ	NM_014286	1.383	1.096	1.239	0.143	0.309176	1.80151	23413	Hs.301760	Frequenin homolog (Drosophila)	||FREQ||NCS1||frequenin homolog (Drosophila)||FREQUENIN, DROSOPHILA, HOMOLOG OF||NEURONAL CALCIUM SENSOR 1||	23413	RefSeq	9	9	9q34.11	9q34	+	130014410	130078457	calcium ion binding		Golgi apparatus
LOC400030	XM_378353	1.148	1.33	1.239	0.09	0.309176	1.80151		Hs.380659	Hypothetical LOC400030	||||na||hypothetical LOC400030||	400030			12		12q13.11
LOC388460	XM_371107	1.302	1.175	1.239	0.063	0.309176	1.80151		Hs.528668	Ribosomal protein L6	||||RPL6||Ribosomal protein L6||				?		12q24.1				DNA binding	protein biosynthesis	cytosolic large ribosomal subunit (sensu Eukaryota)
COL6A1	NM_001848	1.265	1.214	1.239	0.025	0.309176	1.80151	1291	Hs.474053	Collagen, type VI, alpha 1	||OPLL||COL6A1||COLLAGEN, INTIMAL||SHORT-CHAIN COLLAGEN||COLLAGEN, TYPE VI, ALPHA-1||collagen VI, alpha-1 polypeptide||collagen, type VI, alpha 1||alpha 1 (VI) chain (61 AA)||collagen, type VI, alpha 1 precursor||	1291	RefSeq	21	21	21q22.3	21q22.3	+	46226095	46249390	extracellular matrix structural constituent	cell adhesion	collagen
DGKD	NM_003648	1.216	1.262	1.239	0.023	0.309176	1.80151	8527	Hs.471675	Diacylglycerol kinase, delta 130kDa	||DGKD||DGK-DELTA||DGK ISOZYME, 130-KD||diacylglycerol kinase, delta 130kDa||DIACYLGLYCEROL KINASE, DELTA, 130-KD||	8527	RefSeq	2	2	2q37.1	2q37.1	+	234078799	234162743	diacylglycerol binding	cell growth	cytoplasm
NR4A2	NM_006186	1.221	1.257	1.239	0.018	0.309176	1.80151	4929	Hs.165258	Nuclear receptor subfamily 4, group A, member 2	||NOT||NURR1||NR4A2||TINUR||NUCLEAR RECEPTOR-RELATED 1||TRANSCRIPTIONALLY INDUCIBLE NUCLEAR RECEPTOR||NUCLEAR RECEPTOR OF T CELLS||nuclear receptor subfamily 4, group A, member 2||	4929	RefSeq	2	2	2q24.1	2q22-q23	-	157006458	157014708	ligand-dependent nuclear receptor activity	antimicrobial humoral response (sensu Vertebrata)	nucleus
OPN3	NM_014322	1.222	1.255	1.239	0.016	0.309176	1.80151	23596	Hs.534399	Opsin 3 (encephalopsin, panopsin)	||OPN3||ECPN||Opsin 3 (encephalopsin, panopsin)||	23596	RefSeq	1	1	1q43	1q43	-	238082955	238129652	G-protein coupled photoreceptor activity	G-protein coupled receptor protein signaling pathway	integral to membrane
C9ORF19	NM_022343	1.225	1.252	1.239	0.013	0.309176	1.80151	152007	Hs.493819	Chromosome 9 open reading frame 19	||C9orf19||Chromosome 9 open reading frame 19||	152007	RefSeq	9	9	9p13.3	9p13-p12	+	36126741	36153901			Golgi apparatus
LOC339022	XM_294775	1.251	1.227	1.239	0.012	0.309176	1.80151		Hs.449803	Hypothetical gene supported by AK056084; AK095678; NM_152518	||||na||hypothetical gene supported by AK056084; AK095678; NM_152518||	339022			15		15q11.2
LAG3	NM_002286	1.23	1.248	1.239	0.009	0.309176	1.80151	3902	Hs.409523	Lymphocyte-activation gene 3	||LAG3||CD223 ANTIGEN||Lymphocyte-activation gene 3||LYMPHOCYTE ACTIVATION GENE 3||	3902	RefSeq	12	12	12p13.31	12p13.32	+	6751930	6757880	antigen binding		integral to plasma membrane
AKAP1	NM_003488	1.237	1.241	1.239	0.002	0.309176	1.80151	8165	Hs.463506	A kinase (PRKA) anchor protein 1	||AKAP1||AKAP149||S-AKAP84||A-KINASE ANCHOR PROTEIN 1||A-KINASE ANCHOR PROTEIN, 149-KD||SPERMATID A-KINASE ANCHOR PROTEIN 84||A kinase (PRKA) anchor protein 1||	8165	RefSeq	17	17	17q23.2	17q21-q23	+	52517619	52553608	RNA binding		integral to membrane
DUSP6	NM_001946	1.104	1.372	1.238	0.133	0.308011	1.79385	1848	Hs.298654	Dual specificity phosphatase 6	||3.1.3.48||PYST1||MKP3||3.1.3.16||DUSP6||DUAL-SPECIFICITY PHOSPHATASE 6||Dual specificity phosphatase 6||MAP kinase phosphatase 3||serine/threonine specific protein phosphatase||dual specificity phosphatase 6 isoform a||dual specificity phosphatase 6 isoform b||	1848	RefSeq	12	12	12q21.33	12q22-q23	-	88244306	88248764	MAP kinase phosphatase activity	inactivation of MAPK	cytoplasm
MGC34829	XM_208993	1.314	1.163	1.238	0.075	0.308011	1.79385	284069	Hs.154001	Similar to hypothetical gene supported by AL050367; AK022946	||MGC34829||Similar to hypothetical gene supported by AL050367; AK022946||	284069			17		17q21.31
HPCA	NM_002143	1.294	1.183	1.238	0.055	0.308011	1.79385	3208	Hs.288654	Hippocalcin	||Hippocalcin||HPCA||	3208	RefSeq	1	1	1p35.1	1p35-p34.2	+	33021190	33029339	actin binding
KIAA1160	NM_020701	1.273	1.203	1.238	0.035	0.308011	1.79385	57461	Hs.512661	KIAA1160 protein	||KIAA1160||KIAA1160 protein||	57461	RefSeq	3	3	3q21.3	3q21.3	-	130330932	130362727
DHX32	NM_018180	1.249	1.226	1.238	0.011	0.308011	1.79385	55760	Hs.501379	DEAH (Asp-Glu-Ala-His) box polypeptide 32	||DDX32||DHX32||DEAD/H BOX 32||DEAH (Asp-Glu-Ala-His) box polypeptide 32||	55760	RefSeq	10	10	10q26.2	10q26.2	-	127514898	127559874	ATP binding
FLJ31132	NM_001004355	1.234	1.242	1.238	0.004	0.308011	1.79385	441522
LOC388073	XM_373616	1.121	1.354	1.237	0.116	0.306846	1.78618
UBE3C	NM_014671	1.138	1.336	1.237	0.099	0.306846	1.78618	9690	Hs.118351	Ubiquitin protein ligase E3C	||UBE3C||ubiquitin protein ligase E3C||	9690			7		7q36.3				protein binding	protein polyubiquitination	intracellular
FBXW7	NM_018315	1.14	1.334	1.237	0.096	0.306846	1.78618	55294	Hs.519029	F-box and WD-40 domain protein 7 (archipelago homolog, Drosophila)	||FBX30||FBXW6||FBXW7||FBXO30||FBW6||FBW7||ARCHIPELAGO, DROSOPHILA, HOMOLOG OF||CDC4, S. CEREVISIAE, HOMOLOG OF||SEL10, C. ELEGANS, HOMOLOG OF||F-BOX AND WD40 DOMAIN PROTEIN 7||F-box and WD-40 domain protein 7 (archipelago homolog, Drosophila)||	55294	RefSeq	4	4	4q31.3	4q31.3	-	153601099	153631583		ubiquitin cycle	nucleus
CHD4	NM_001273	1.304	1.17	1.237	0.067	0.306846	1.78618	1108	Hs.162233	Chromodomain helicase DNA binding protein 4	||Mi2-BETA||CHD4||Mi-2b||CHROMODOMAIN HELICASE DNA-BINDING PROTEIN 4||Mi-2 autoantigen 218 kDa protein||chromodomain helicase DNA binding protein 4||	1108	RefSeq	12	12	12p13.31	12p13	-	6549514	6586737	ATP binding	chromatin assembly or disassembly	chromatin
EIF4G2	NM_001418	1.185	1.29	1.237	0.052	0.306846	1.78618	1982	Hs.183684	Eukaryotic translation initiation factor 4 gamma, 2	||||EIF4G2||Eukaryotic translation initiation factor 4 gamma, 2||		RefSeq	11	11	11p15.3	11p15	-	10775177	10787047	RNA binding	cell cycle arrest	eukaryotic translation initiation factor 4F complex
LOC390121	XM_372378	1.189	1.284	1.237	0.047	0.306846	1.78618
LOC388948	XM_373985	1.279	1.195	1.237	0.041	0.306846	1.78618		Hs.114449	Hypothetical gene supported by BC062774	||||Hypothetical gene supported by BC062774||				2		2p21
C9ORF97	NM_139246	1.217	1.256	1.237	0.019	0.306846	1.78618	158427	Hs.494595	Chromosome 9 open reading frame 97	||C9orf97||Chromosome 9 open reading frame 97||	158427	RefSeq	9	9	9q22.33	9q22.33	-	97441923	97475154
C7ORF35	NM_032936	1.255	1.218	1.237	0.018	0.306846	1.78618	85025	Hs.19025	Chromosome 7 open reading frame 35	||C7orf35||Chromosome 7 open reading frame 35||	85025	RefSeq	7	7	7q11.23	7q11.23	-	77067696	77072398			integral to membrane
DLG5	NM_004747	1.224	1.249	1.237	0.012	0.306846	1.78618	9231	Hs.500245	Discs, large homolog 5 (Drosophila)	||DLG5||PDLG||PLACENTA AND PROSTATE DLG||discs, large homolog 5 (Drosophila)||DISCS LARGE, DROSOPHILA, HOMOLOG OF, 5||	9231	RefSeq	10	10	10q22.3	10q23	-	79220556	79298959	protein binding	cell-cell adhesion	cytoplasm
HSPCA	NM_005348	1.23	1.243	1.237	0.006	0.306846	1.78618	3320	Hs.525600	Heat shock 90kDa protein 1, alpha	||HSPCA||HSPC1||HSP90A||LAP2||HSP89-ALPHA||HSP89A||LIPOPOLYSACCHARIDE-ASSOCIATED PROTEIN 2||LPS-ASSOCIATED PROTEIN 2||HEAT-SHOCK 90-KD PROTEIN 1, ALPHA||heat shock 90kDa protein 1, alpha||	3320	RefSeq	14	14	14q32.32	14q32.33	-	101617144	101623135	ATP binding	protein folding	cellular component unknown
K5B	NM_173352	1.234	1.241	1.237	0.003	0.306846	1.78618	196374	Hs.121824	Keratin 5b	||K5B||Keratin 5b||	196374	RefSeq	12	12	12q13.13	12q13.13	-	51517855	51529045	structural molecule activity		intermediate filament
FLJ40244	XM_170842	1.33	1.142	1.236	0.094	0.305679	1.77851	254272	Hs.434123	Hypothetical protein FLJ40244	||FLJ40244||hypothetical protein FLJ40244||	254272			17		17p11.2
EIF2AK3	NM_004836	1.144	1.327	1.236	0.091	0.305679	1.77851	9451	Hs.434326	Eukaryotic translation initiation factor 2-alpha kinase 3	||PERK||HRI||PEK||EIF2AK3||PANCREATIC EIF2-ALPHA KINASE||Eukaryotic translation initiation factor 2-alpha kinase 3||	9451	RefSeq	2	2	2p11.2	2p12	-	88695522	88766356	ATP binding	protein amino acid phosphorylation	endoplasmic reticulum
FOXA3	NM_004497	1.159	1.312	1.236	0.076	0.305679	1.77851	3171	Hs.36137	Forkhead box A3	||FOXA3||HNF3G||forkhead box A3||HEPATOCYTE NUCLEAR FACTOR 3-GAMMA||	3171	RefSeq	19	19	19q13.32	19q13.2-q13.4	+	51059357	51068894	specific RNA polymerase II transcription factor activity	regulation of transcription, DNA-dependent	nucleus
HSPA5	NM_005347	1.293	1.178	1.236	0.057	0.305679	1.77851	3309	Hs.522394	Heat shock 70kDa protein 5 (glucose-regulated protein, 78kDa)	||GRP78||HSPA5||BIP||GLUCOSE-REGULATED PROTEIN, 78-KD||IMMUNOGLOBULIN HEAVY CHAIN-BINDING PROTEIN||HEAT-SHOCK 70-KD PROTEIN 5||heat shock 70kDa protein 5 (glucose-regulated protein, 78kDa)||	3309	RefSeq	9	9	9q33.3	9q33-q34.1	-	125076687	125083163	ATP binding		endoplasmic reticulum lumen
FLJ14490	NM_032793	1.294	1.179	1.236	0.057	0.305679	1.77851	84879	Hs.75668	Hypothetical protein FLJ14490	||FLJ14490||hypothetical protein FLJ14490||	84879	RefSeq	1	1	1p34.2	1p34.2	+	40089902	40104720			integral to membrane
OR8G2	XM_370662	1.201	1.272	1.236	0.035	0.305679	1.77851	26492
B4GALT2	NM_003780	1.271	1.201	1.236	0.034	0.305679	1.77851	8704	Hs.474083	UDP-Gal:betaGlcNAc beta 1,4- galactosyltransferase, polypeptide 2	||B4GALT2||BETA-4-GALT2||BETA-1,4-GALACTOSYLTRANSFERASE 2||UDP-GAL:BETA-GlcNAc BETA-1,4-GALACTOSYLTRANSFERASE, POLYPEPTIDE 2||UDP-Gal:betaGlcNAc beta 1,4- galactosyltransferase, polypeptide 2||	8704	RefSeq	1	1	1p34.1	1p34-p33	+	44115873	44125932	N-acetyllactosamine synthase activity	carbohydrate metabolism	Golgi apparatus
KIAA1052	XM_374936	1.211	1.261	1.236	0.025	0.305679	1.77851	22897
CRYBA4	NM_001886	1.242	1.229	1.236	0.006	0.305679	1.77851	1413	Hs.57690	Crystallin, beta A4	||OTTHUMP00000028721||CRYBA4||CRYSTALLIN, BETA-A4||crystallin, beta A4||eye lens structural protein||Crystallin, beta polypeptide A4||	1413	RefSeq	22	22	22q12.1	22q11.2-q13.1	+	25342481	25351186	structural constituent of eye lens	visual perception
NS	NM_014366	1.235	1.235	1.235	8.46	0.304511	1.77085	26354	Hs.313544	Guanine nucleotide binding protein-like 3 (nucleolar)	||E2IG3||GNL3||NS||NUCLEOSTEMIN||GUANINE NUCLEOTIDE-BINDING PROTEIN-LIKE 3||Guanine nucleotide binding protein-like 3 (nucleolar)||	26354	RefSeq	3	3	3p21.1	3p21.1	+	52694975	52703548	GTP binding		nucleus
LOC391356	XM_372919	1.089	1.382	1.235	0.146	0.304511	1.77085
LOC391784	XM_373082	1.352	1.118	1.235	0.117	0.304511	1.77085
KIAA1449	NM_020839	1.293	1.176	1.235	0.058	0.304511	1.77085	57599	Hs.109778	WD repeat domain 48	||WDR48||WD repeat domain 48||	57599	RefSeq	3	3	3p22.2	3p21.33	+	39068510	39112883
JARID1B	NM_006618	1.287	1.184	1.235	0.051	0.304511	1.77085	10765	Hs.443650	Jumonji, AT rich interactive domain 1B (RBP2-like)	||PUT1||RBBP2H1A||JARID1B||PUTATIVE DNA/CHROMATIN-BINDING MOTIF 1||JUMONJI, AT-RICH INTERACTIVE DOMAIN 1B||RETINOBLASTOMA-BINDING PROTEIN 2, HOMOLOG 1A||Jumonji, AT rich interactive domain 1B (RBP2-like)||	10765	RefSeq	1	1	1q32.1	1q32.1	-	199428188	199510255	DNA binding	regulation of transcription, DNA-dependent	nucleus
LHX9	NM_020204	1.189	1.282	1.235	0.046	0.304511	1.77085	56956	Hs.442578	LIM homeobox 9	||LHX9||LIM homeobox 9||LIM HOMEOBOX GENE 9||	56956	RefSeq	1	1	1q31.3	1q31-q32	+	194618173	194630930	transcription factor activity	regulation of transcription, DNA-dependent	nucleus
HMMR	NM_012484	1.271	1.199	1.235	0.035	0.304511	1.77085	3161	Hs.72550	Hyaluronan-mediated motility receptor (RHAMM)	||HMMR||hyaluronan-mediated motility receptor (RHAMM)||	3161	RefSeq	5	5	5q34	5q33.2-qter	+	162820240	162851523	hyaluronic acid binding	cell motility
IFNK	NM_020124	1.203	1.267	1.235	0.031	0.304511	1.77085	56832	Hs.551550	Interferon, kappa	||IFNK||Interferon, kappa||	56832	RefSeq	9	9	9p21.2		+	27514311	27516494	interferon-alpha/beta receptor binding	cellular defense response (sensu Vertebrata)	extracellular region
HMGN2	NM_005517	1.209	1.262	1.235	0.026	0.304511	1.77085	3151	Hs.181163	High-mobility group nucleosomal binding domain 2	||HMGN2||NONHISTONE CHROMOSOMAL PROTEIN HMG17||CHROMOSOMAL PROTEIN, NONHISTONE, HMG17||HIGH MOBILITY GROUP PROTEIN 17||High-mobility group nucleosomal binding domain 2||HIGH MOBILITY GROUP NUCLEOSOMAL BINDING PROTEIN 2||	3151	RefSeq	1	1	1p36.11	1p36.1	+	26483055	26486603	DNA binding	establishment and/or maintenance of chromatin architecture	chromatin
FLJ45248	NM_207505	1.253	1.216	1.235	0.018	0.304511	1.77085	401472	Hs.224506	FLJ45248 protein	||FLJ45248||FLJ45248 protein||	401472	RefSeq	8	8	8q22.3	8q22.3	+	103888225	103891375
DES	NM_001927	1.11	1.357	1.234	0.123	0.303342	1.76318	1674	Hs.471419	Desmin	||DES||Desmin||CSM1||CSM2||FLJ41013||FLJ41793||CMD1I||FLJ39719||FLJ12025||intermediate filament protein||	1674	RefSeq	2	2	2q35	2q35	+	220108609	220116964	structural constituent of cytoskeleton	cytoskeleton organization and biogenesis	intermediate filament
VEST1	NM_052958	1.114	1.355	1.234	0.12	0.303342	1.76318	116328	Hs.491941	Vestibule-1 protein	||||VEST1||Vestibule-1 protein||		RefSeq	8	8	8q13.2	8q13	+	69512701	69893810
KIAA0773	NM_014690	1.334	1.133	1.234	0.1	0.303342	1.76318	9715	Hs.135343	KIAA0773 gene product	||KIAA0773||KIAA0773 gene product||	9715	RefSeq	7	7	7q34	7q34	-	142567331	142575729
EHD1	NM_006795	1.292	1.175	1.234	0.058	0.303342	1.76318	10938	Hs.523774	EH-domain containing 1	||EHD1||EH-domain containing 1||EH DOMAIN-CONTAINING 1||	10938	RefSeq	11	11	11q13.1	11q13	-	64376783	64402767	ATP binding	biological process unknown	cellular component unknown
CHRNA10	NM_020402	1.279	1.188	1.234	0.045	0.303342	1.76318	57053	Hs.157714	Cholinergic receptor, nicotinic, alpha polypeptide 10	||CHRNA10||Cholinergic receptor, nicotinic, alpha polypeptide 10||ACETYLCHOLINE RECEPTOR, NEURONAL NICOTINIC, ALPHA-10 SUBUNIT||CHOLINERGIC RECEPTOR, NEURONAL NICOTINIC, ALPHA POLYPEPTIDE 10||	57053	RefSeq	11	11	11p15.4	11p15.5	-	3643393	3649190	extracellular ligand-gated ion channel activity	ion transport	integral to membrane
SMARCA3	NM_003071	1.279	1.188	1.234	0.045	0.303342	1.76318	6596	Hs.3068	SWI/SNF related, matrix associated, actin dependent regulator of chromatin, subfamily a, member 3	||SMARCA3||HIP116||SNF2L3||HLTF||SNF2-LIKE 3||HELICASE-LIKE TRANSCRIPTION FACTOR||SUCROSE NONFERMENTING, YEAST, HOMOLOG-LIKE 3||SWI/SNF-RELATED, MATRIX-ASSOCIATED, ACTIN-DEPENDENT REGULATOR OF CHROMATIN, SUBFAMILY A, MEMBER 3||SWI/SNF related, matrix associated, actin dependent regulator of chromatin, subfamily a, member 3||	6596	RefSeq	3	3	3q24	3q25.1-q26.1	-	150230611	150287015	ATP binding	chromatin modification	nucleus
LOC144383	XM_084845	1.196	1.273	1.234	0.038	0.303342	1.76318		Hs.447489	Similar to Interferon-induced transmembrane protein 3 (Interferon-inducible protein 1-8U)	||||na||similar to Interferon-induced transmembrane protein 3 (Interferon-inducible protein 1-8U)||	144383			12		12p11.21
GPR21	NM_005294	1.208	1.259	1.234	0.025	0.303342	1.76318	2844	Hs.368372	G protein-coupled receptor 21	||GPR21||G protein-coupled receptor 21||	2844	RefSeq	9	9	9q33.2	9q33	+	122876399	122877449	receptor activity	G-protein coupled receptor protein signaling pathway	integral to plasma membrane
RNF152	NM_173557	1.226	1.241	1.234	0.007	0.303342	1.76318	220441	Hs.465316	Ring finger protein 152	||RNF152||Ring finger protein 152||	220441	RefSeq	18	18	18q21.33	18q21.33	-	57631582	57711284	ubiquitin-protein ligase activity	protein ubiquitination	ubiquitin ligase complex
LOC401312	XM_379476	1.226	1.242	1.234	0.007	0.303342	1.76318		Hs.552636	Hypothetical gene supported by BC039682	||||LOC401318||LOC401319||Hypothetical gene supported by BC039682||	401312			7		7p15.3
PCDH1	NM_002587	1.228	1.24	1.234	0.006	0.303342	1.76318	5097	Hs.79769	Protocadherin 1 (cadherin-like 1)	||PC42||PCDH1||Protocadherin 1 (cadherin-like 1)||	5097	RefSeq	5	5	5q31.3	5q32-q33	-	141222401	141238128	DNA binding	cell adhesion	integral to plasma membrane
MYO15A	NM_016239	1.113	1.352	1.233	0.119	0.302173	1.75552	51168	Hs.462390	Myosin XVA	||MYO15A||myosin XVA||	51168	RefSeq	17	17	17p11.2	17p11.2	+	17952744	18023840	ATP binding	perception of sound	cytoskeleton
LOC400946	XM_379079	1.152	1.314	1.233	0.081	0.302173	1.75552		Hs.289062	Hypothetical gene supported by AK022396; AK097927	||||FLJ12334||hypothetical gene supported by AK022396; AK097927||	400946			2		2p24.1
LOC402481	XM_379809	1.304	1.162	1.233	0.07	0.302173	1.75552		Hs.529590	Hypothetical gene supported by AF447883	||||PP13004||Hypothetical gene supported by AF447883||				7		7
LOC402167	XM_377834	1.295	1.171	1.233	0.062	0.302173	1.75552	402167	Hs.553810	Similar to deubiquitinating enzyme 3	||||Similar to deubiquitinating enzyme 3||				4		4p16.1
LOC402508	XM_379839	1.274	1.192	1.233	0.04	0.302173	1.75552		Hs.534620	Similar to BC060615 protein	||||Similar to BC060615 protein||				7		7p11.2
FBXO6	NM_018438	1.198	1.268	1.233	0.035	0.302173	1.75552	26270	Hs.464419	F-box protein 6	||FBG2||FBX6||FBXO6||F-box protein 6||F-BOX/G-DOMAIN PROTEIN 2||F-BOX ONLY PROTEIN 6||	26270	RefSeq	1	1	1p36.22	1p36.23-p36.11	+	11658446	11668673	protein binding	protein catabolism
WIF1	NM_007191	1.24	1.227	1.233	0.006	0.302173	1.75552	11197	Hs.284122	WNT inhibitory factor 1	||WIF1||WNT inhibitory factor 1||	11197	RefSeq	12	12	12q14.3	12q14.3	-	63730675	63801356	protein-tyrosine kinase activity	Wnt receptor signaling pathway
CRYM	NM_001888	1.235	1.23	1.233	0.002	0.302173	1.75552	1428	Hs.924	Crystallin, mu	||THBP||DFNA40||CRYM||Crystallin, mu||NADP-regulated thyroid-hormone binding protein||crystallin, mu isoform 1||crystallin, mu isoform 2||	1428	RefSeq	16	16	16p12.2	16p13.11-p12.3	-	21177339	21197103	ornithine cyclodeaminase activity	visual perception
FLJ20643	NM_017916	1.23	1.235	1.233	0.002	0.302173	1.75552	55011	Hs.5245	Hypothetical protein FLJ20643	||FLJ20643||hypothetical protein FLJ20643||	55011	RefSeq	19	19	19q13.33	19q13.33	-	54641367	54646879	oxidoreductase activity	metabolism
BTN3A2	NM_007047	1.33	1.134	1.232	0.097	0.301002	1.74785	11118	Hs.376046	Butyrophilin, subfamily 3, member A2	||BTN3A2||butyrophilin, subfamily 3, member A2||	11118	RefSeq	6	6	6p22.1	6p22.1	+	26473373	26484422	receptor activity	biological process unknown	integral to membrane
ANAPC2	NM_013366	1.141	1.322	1.232	0.09	0.301002	1.74785	29882	Hs.533262	Anaphase promoting complex subunit 2	||ANAPC2||KIAA1406||ANAPHASE-PROMOTING COMPLEX, SUBUNIT 2||Anaphase promoting complex subunit 2||	29882	RefSeq	9	9	9q34.3	9q34.3	-	137345072	137358894	ubiquitin-protein ligase activity	G1 phase of mitotic cell cycle
LOC256483	XM_173015	1.29	1.174	1.232	0.057	0.301002	1.74785		Hs.149201	Hypothetical LOC256483	||||na||hypothetical LOC256483||	256483			1		1p31.1
HMG2L1	NM_005487	1.18	1.284	1.232	0.052	0.301002	1.74785	10042	Hs.197086	High-mobility group protein 2-like 1	||HMG2L1||High-mobility group protein 2-like 1||HIGH MOBILITY GROUP PROTEIN 2-LIKE 1||	10042	RefSeq	22	22	22q12.3	22q13.1	+	33978049	34016353	DNA binding	endosome to lysosome transport	chromatin
OGFR	NM_007346	1.283	1.182	1.232	0.05	0.301002	1.74785	11054	Hs.67896	Opioid growth factor receptor	||OGFR||Opioid growth factor receptor||	11054	RefSeq	20	20	20q13.33	20q13.3	+	60906621	60915796	opioid receptor activity	regulation of cell growth	membrane
TDRD6	XM_166443	1.279	1.185	1.232	0.047	0.301002	1.74785	221400
LEPREL2	NM_014262	1.268	1.196	1.232	0.036	0.301002	1.74785	10536	Hs.46458	Leprecan-like 2	||LEPREL2||Leprecan-like 2||	10536	RefSeq	12	12	12p13.31	12q13	+	6807464	6819271	binding	protein metabolism
IMP5	NM_175882	1.267	1.197	1.232	0.034	0.301002	1.74785	162540	Hs.144491	Intramembrane protease 5	||IMP5||Intramembrane protease 5||	162540	RefSeq	17	17	17q21.31	17q21.31	+	41278052	41280107	D-alanyl-D-alanine endopeptidase activity	proteolysis and peptidolysis	integral to membrane
POPDC3	NM_022361	1.237	1.228	1.232	0.004	0.301002	1.74785	64208	Hs.458336	Popeye domain containing 3	||POPDC3||POP3||POPEYE PROTEIN 3||Popeye domain containing 3||	64208	RefSeq	6	6	6q21	6q21	-	105712469	105734563	molecular function unknown	biological process unknown	integral to membrane
FLJ39378	NM_178314	1.228	1.237	1.232	0.004	0.301002	1.74785	353116	Hs.530315	Hypothetical protein FLJ39378	||FLJ39378||hypothetical protein FLJ39378||	353116	RefSeq	12	12	12q24.31	12q24.31	-	122481242	122543380	catalytic activity
SMAD1	NM_005900	1.152	1.311	1.231	0.079	0.299831	1.74018	4086	Hs.549050	SMAD, mothers against DPP homolog 1 (Drosophila)	||MADH1||SMAD1||MADR1||BSP1||TGF-BETA SIGNALING PROTEIN 1||MAD, DROSOPHILA, HOMOLOG OF||SMA- AND MAD-RELATED PROTEIN 1||MOTHERS AGAINST DECAPENTAPLEGIC, DROSOPHILA, HOMOLOG OF, 1||SMAD, mothers against DPP homolog 1 (Drosophila)||	4086	RefSeq	4	4	4q31.21	4q31	+	146760548	146836836	receptor signaling protein activity	BMP signaling pathway	integral to membrane
LOC391429	XM_372954	1.151	1.311	1.231	0.079	0.299831	1.74018
LOC387723	XM_370586	1.165	1.298	1.231	0.066	0.299831	1.74018		Hs.127394	Hypothetical LOC387723	||||Hypothetical LOC387723||				10		10q26.3
SLC17A4	NM_005495	1.292	1.17	1.231	0.061	0.299831	1.74018	10050	Hs.282931	Solute carrier family 17 (sodium phosphate), member 4	||SLC17A4||Solute carrier family 17 (sodium phosphate), member 4||SOLUTE CARRIER FAMILY 17 (SODIUM PHOSPHATE COTRANSPORTER), MEMBER 4||	10050	RefSeq	6	6	6p22.2	6p22-p21.3	+	25862944	25888419	sodium:phosphate symporter activity	phosphate metabolism	integral to plasma membrane
LOC286076	XM_209889	1.178	1.284	1.231	0.053	0.299831	1.74018
CEPT1	NM_006090	1.28	1.182	1.231	0.048	0.299831	1.74018	10390	Hs.363572	Choline/ethanolamine phosphotransferase 1	||CEPT1||Choline/ethanolamine phosphotransferase 1||	10390	RefSeq	1	1	1p13.3	1p13.3	+	111394923	111439766	ethanolaminephosphotransferase activity	lipid metabolism	integral to membrane
LOC347424	XM_293342	1.189	1.272	1.231	0.041	0.299831	1.74018		Hs.454303	Similar to TGF beta-inducible nuclear protein 1; L-name related protein	||||similar to TGF beta-inducible nuclear protein 1; L-name related protein||	347424			X		Xq22.1
LOC387884	XM_373546	1.191	1.272	1.231	0.04	0.299831	1.74018		Hs.143843	Hypothetical LOC387884	||||na||hypothetical LOC387884||	387884			12		12q24.11
EVL	NM_016337	1.256	1.206	1.231	0.024	0.299831	1.74018	51466	Hs.125867	Enah/Vasp-like	||Enah/Vasp-like||EVL||	51466	RefSeq	14	14	14q32.2	14q32.2	+	99601536	99680325	SH3 domain binding	actin filament organization	cytoplasm
NR6A1	NM_001489	1.248	1.214	1.231	0.016	0.299831	1.74018	2649	Hs.20131	Nuclear receptor subfamily 6, group A, member 1	||||NR6A1||Nuclear receptor subfamily 6, group A, member 1||		RefSeq	9	9	9q33.3	9q33-q34.1	-	124361959	124613130	steroid hormone receptor activity	cell proliferation	nucleus
LOC387904	XM_370711	1.23	1.23	1.23	7.04	0.298658	1.73252		Hs.549325	Hypothetical LOC387904	||||na||hypothetical LOC387904||	387904			13		13q12.11
LOC387601	NM_199352	1.362	1.098	1.23	0.131	0.298658	1.73252	387601	Hs.332119	Putative UST1-like organic anion transporter	||LOC387601||putative UST1-like organic anion transporter||	387601	RefSeq	11	11	11q12.3	11q12.3	-	62687871	62753700	transporter activity	transport	integral to membrane
ELMO1	NM_014800	1.154	1.307	1.23	0.076	0.298658	1.73252	9844	Hs.304578	Engulfment and cell motility 1 (ced-12 homolog, C. elegans)	||ELMO1||ENGULFMENT AND CELL MOTILITY GENE 1||CED12, C. ELEGANS, HOMOLOG OF, 1||engulfment and cell motility 1 (ced-12 homolog, C. elegans)||	9844	RefSeq	7	7	7p14.2	7p14.1	-	36667206	37261696	SH3 domain binding	Rac protein signal transduction	cytoplasm
PCDHA1	NM_018900	1.167	1.292	1.23	0.062	0.298658	1.73252	56147	Hs.199343	Protocadherin alpha 6	||||PCDHA6||Protocadherin alpha 6||		RefSeq	5	5	5q31.3	5q31	+	140146059	140372113	calcium ion binding	cell adhesion	integral to plasma membrane
GPR2	NM_016602	1.292	1.169	1.23	0.061	0.298658	1.73252	2826	Hs.278446	Runt-related transcription factor 1 (acute myeloid leukemia 1; aml1 oncogene)	||||CCR10||Runt-related transcription factor 1 (acute myeloid leukemia 1; aml1 oncogene)||		RefSeq	17	17	17q21.2	17q21.1-q21.3	-	38084961	38087371	C-C chemokine receptor activity	G-protein coupled receptor protein signaling pathway	integral to plasma membrane
HOXC6	NM_004503	1.169	1.291	1.23	0.06	0.298658	1.73252	3223	Hs.820	Homeo box C6	||||HOXC6||Homeo box C6||		RefSeq	12	12	12q13.13	12q13.3	+	52708460	52710865	transcription corepressor activity	development	nucleus
LOC93343	NM_138401	1.278	1.182	1.23	0.048	0.298658	1.73252	93343	Hs.515243	Hypothetical protein BC011840	||LOC93343||hypothetical protein BC011840||	93343	RefSeq	19	19	19p13.11	19p13.11	+	17391911	17397140
KLK11	NM_006853	1.278	1.183	1.23	0.047	0.298658	1.73252	11012	Hs.57771	Kallikrein 11	||PRSS20||TLSP||KLK11||Kallikrein 11||TRYPSIN-LIKE SERINE PROTEASE||PROTEASE, SERINE, 20||	11012	RefSeq	19	19	19q13.41	19q13.3-q13.4	-	56217300	56223102	chymotrypsin activity	proteolysis and peptidolysis
STK32A	NM_145001	1.267	1.192	1.23	0.037	0.298658	1.73252	202374	Hs.352370	Serine/threonine kinase 32A	||STK32A||serine/threonine kinase 32A||	202374	RefSeq	5	5	5q32	5q32	+	146594861	146708581	ATP binding	protein amino acid phosphorylation
MGC50721	NM_173806	1.202	1.258	1.23	0.028	0.298658	1.73252	255762	Hs.98244	Hypothetical protein MGC50721	||MGC50721||hypothetical protein MGC50721||	255762	RefSeq	16	16	16p12.1	16p12.1	-	21902986	21919929	protein binding
HILS1	NM_194072	1.203	1.257	1.23	0.026	0.298658	1.73252	373861	Hs.25934	Spermatid-specific linker histone H1-like protein	||HILS1||spermatid-specific linker histone H1-like protein||	373861	RefSeq	17	17	17q21.33	17q21.33	-	45603809	45604836	DNA binding	cell differentiation	chromosome
SRPK1	NM_003137	1.247	1.212	1.23	0.017	0.298658	1.73252	6732	Hs.443861	SFRS protein kinase 1	||SRPK1||SFRS protein kinase 1||PROTEIN KINASE, SERINE/ARGININE-SPECIFIC, 1||PROTEIN KINASE, ARGININE/SERINE-RICH SPLICING FACTOR, 1||	6732	RefSeq	6	6	6p21.31	6p21.3-p21.2	-	35908788	35996934	ATP binding	RNA splicing	nucleus
GKN1	NM_019617	1.245	1.216	1.23	0.014	0.298658	1.73252	56287	Hs.69319	Gastrokine 1	||GKN1||Gastrokine 1||CA11 GENE||	56287	RefSeq	2	2	2p13.3	2p13.3	+	69113417	69119763	growth factor activity	cell proliferation	cellular component unknown
SAE1	NM_005500	1.218	1.243	1.23	0.012	0.298658	1.73252	10055	Hs.515500	SUMO-1 activating enzyme subunit 1	||SAE1||SUMO-1 activating enzyme subunit 1||	10055	RefSeq	19	19	19q13.32	19q13.32	+	52325983	52405372	ATP-dependent protein binding	protein ubiquitination	nucleus
SMARCB1	NM_003073	1.227	1.234	1.23	0.003	0.298658	1.73252	6598	Hs.534350	SWI/SNF related, matrix associated, actin dependent regulator of chromatin, subfamily b, member 1	||INI1||SMARCB1||INTEGRASE INTERACTOR 1||SNF5, YEAST, HOMOLOG OF||MALIGNANT RHABDOID TUMOR SUPPRESSOR||SWI/SNF-RELATED, MATRIX-ASSOCIATED, ACTIN-DEPENDENT REGULATOR OF CHROMATIN, SUBFAMILY B, MEMBER 1||SWI/SNF related, matrix associated, actin dependent regulator of chromatin, subfamily b, member 1||	6598	RefSeq	22	22	22q11.23	22q11.23	+	22453763	22501255		DNA integration	nuclear chromosome
PEX3	NM_003630	1.105	1.353	1.229	0.124	0.297485	1.72485	8504	Hs.7277	Peroxisomal biogenesis factor 3	||||PEX3||Peroxisomal biogenesis factor 3||		RefSeq	6	6	6q24.2	6q23-q24	+	143813809	143852834		peroxisome organization and biogenesis	integral to peroxisomal membrane
LOC389271	XM_374113	1.345	1.113	1.229	0.116	0.297485	1.72485		Hs.508282	Hypothetical LOC389271	||||na||hypothetical LOC389271||	389271			5		5p15.2
SOX3	NM_005634	1.316	1.141	1.229	0.087	0.297485	1.72485	6658	Hs.157429	SRY (sex determining region Y)-box 3	||SOX3||SRY-BOX 3||SRY (sex determining region Y)-box 3||SRY-RELATED HMG-BOX GENE 3 INFUNDIBULAR HYPOPLASIA AND HYPOPITUITARISM||	6658	RefSeq	X	X	Xq27.1	Xq26-q27	-	139310671	139312745	DNA binding	central nervous system development	nucleus
HNRPF	NM_004966	1.286	1.171	1.229	0.057	0.297485	1.72485	3185	Hs.808	Heterogeneous nuclear ribonucleoprotein F	||HNRPF||heterogeneous nuclear ribonucleoprotein F||	3185	RefSeq	10	10	10q11.21	10q11.21-q11.22	-	43201070	43224620	RNA binding	RNA processing	heterogeneous nuclear ribonucleoprotein complex
TAF6L	NM_006473	1.175	1.283	1.229	0.054	0.297485	1.72485	10629	Hs.131846	TAF6-like RNA polymerase II, p300/CBP-associated factor (PCAF)-associated factor, 65kDa	||PAF65A||TAF6L||PCAF-ASSOCIATED FACTOR, 65-KD||PCAF-ASSOCIATED FACTOR 65 ALPHA||TAF6-like RNA polymerase II, p300/CBP-associated factor (PCAF)-associated factor, 65kDa||	10629	RefSeq	11	11	11q12.3	11q12.3	+	62295450	62311390	transcription factor activity	chromatin remodeling	histone deacetylase complex
LOC283157	XM_210908	1.184	1.275	1.229	0.045	0.297485	1.72485		Hs.224422	Hypothetical LOC283157	||||na||hypothetical LOC283157||	283157			11		11q24.1
FLT3	NM_004119	1.271	1.186	1.229	0.042	0.297485	1.72485	2322	Hs.507590	Fms-related tyrosine kinase 3	||2.7.1.112||STK1||CD135||FLT3||FLK2||OTTHUMP00000042340||Fms-related tyrosine kinase 3||STEM CELL TYROSINE KINASE 1||	2322	RefSeq	13	13	13q12.2	13q12	-	27475752	27572703	ATP binding	positive regulation of cell proliferation	integral to plasma membrane
COPG	NM_016128	1.214	1.245	1.229	0.015	0.297485	1.72485	22820	Hs.518250	Coatomer protein complex, subunit gamma	||COPG||Coatomer protein complex, subunit gamma||	22820	RefSeq	3	3	3q21.3	3q21.3	+	130451150	130479312	binding	intra-Golgi transport	COPI vesicle coat
LOC388563	XM_373811	1.218	1.24	1.229	0.01	0.297485	1.72485		Hs.253646	Hypothetical LOC388563	||||na||hypothetical LOC388563||	388563			19		19q13.42
KIAA1958	XM_088566	1.318	1.138	1.228	0.089	0.296311	1.71719	158405
IL2	NM_000586	1.304	1.152	1.228	0.075	0.296311	1.71719	3558	Hs.89679	Interleukin 2	||IL2||TCGF||Interleukin 2||T-CELL GROWTH FACTOR||	3558	RefSeq	4	4	4q27	4q26-q27	-	123730232	123735485	cytokine activity	T cell differentiation	extracellular space
KCNC1	NM_004976	1.159	1.297	1.228	0.069	0.296311	1.71719	3746	Hs.303870	Potassium voltage-gated channel, Shaw-related subfamily, member 1	||KCNC1||potassium voltage-gated channel, Shaw-related subfamily, member 1||POTASSIUM CHANNEL, VOLTAGE-GATED, SHAW-RELATED SUBFAMILY, MEMBER 1||	3746	RefSeq	11	11	11p15.1	11p15	+	17714112	17750753	protein binding	cation transport	integral to membrane
CYP26C1	NM_183374	1.29	1.165	1.228	0.062	0.296311	1.71719	340665	Hs.369993	Cytochrome P450, family 26, subfamily C, polypeptide 1	||CYP26C1||CYTOCHROME P450, SUBFAMILY XXVIC, POLYPEPTIDE 1||cytochrome P450, family 26, subfamily C, polypeptide 1||	340665	RefSeq	10	10	10q23.33	10q23.33	+	94811010	94818444	monooxygenase activity	electron transport	endoplasmic reticulum
MAPK9	NM_002752	1.278	1.178	1.228	0.049	0.296311	1.71719	5601	Hs.484371	Mitogen-activated protein kinase 9	||JNK2||PRKM9||MAPK9||C-JUN KINASE 2||PROTEIN KINASE, MITOGEN-ACTIVATED, 9||Mitogen-activated protein kinase 9||	5601	RefSeq	5	5	5q35.3	5q35	-	179595389	179640216	ATP binding	JNK cascade
CBX1	NM_006807	1.191	1.265	1.228	0.037	0.296311	1.71719	10951	Hs.77254	Chromobox homolog 1 (HP1 beta homolog Drosophila )	||HP1-BETA||CBX1||HP1, DROSOPHILA, HOMOLOG OF, BETA||chromobox homolog 1 (HP1 beta homolog Drosophila )||	10951	RefSeq	17	17	17q21.32	17q	-	43502421	43533360	chromatin binding	chromatin assembly or disassembly	chromatin
SF3B2	XM_290506	1.252	1.204	1.228	0.023	0.296311	1.71719	10992
SYCN	XM_351193	1.206	1.25	1.228	0.021	0.296311	1.71719	342898
C2ORF28	NM_016085	1.239	1.217	1.228	0.011	0.296311	1.71719	51374	Hs.9527	Chromosome 2 open reading frame 28	||C2orf28||Chromosome 2 open reading frame 28||	51374	RefSeq	2	2	2p23.3	2p23.3	+	27346549	27351704
A2M	NM_000014	1.233	1.223	1.228	0.004	0.296311	1.71719	2	Hs.212838	Alpha-2-macroglobulin	||||Alpha-2-macroglobulin||A2M||		RefSeq	12	12	12p13.31	12p13.3-p12.3	-	9111576	9159754	enzyme binding	intracellular protein transport	extracellular region
KRT1B	NM_175078	1.339	1.114	1.227	0.112	0.295135	1.70952	374454	Hs.334989	Keratin 1B	||KRT1B||keratin 1B||	374454	RefSeq	12	12	12q13.13	12q13.13	-	51369909	51383514	structural molecule activity		intermediate filament
MRPL14	NM_032111	1.121	1.333	1.227	0.105	0.295135	1.70952	64928	Hs.311190	Mitochondrial ribosomal protein L14	||MRPL14||mitochondrial ribosomal protein L14||	64928	RefSeq	6	6	6p21.1	6p21.3	-	44189409	44203134	structural constituent of ribosome	protein biosynthesis	ribosome
LOC400688	XM_375603	1.326	1.128	1.227	0.099	0.295135	1.70952		Hs.143920	Similar to comment for location 3447-3655: BLASTX gi|103290|pir||S16356 ovo protein - fruit fly (Drosophila melanogaster), PVal= 3.8e-47	||||na||similar to comment for location 3447-3655: BLASTX gi|103290|pir||S16356 ovo protein - fruit fly (Drosophila melanogaster), PVal= 3.8e-47||	400688			19		19q13.12
LOC389293	XM_371741	1.312	1.143	1.227	0.084	0.295135	1.70952		Hs.519128	Similar to hypothetical protein	||||na||Similar to hypothetical protein||	389293			5		5q12.1
GPR50	NM_004224	1.186	1.268	1.227	0.04	0.295135	1.70952	9248	Hs.158329	G protein-coupled receptor 50	||GPR50||G protein-coupled receptor 50||	9248	RefSeq	X	X	Xq28	Xq28	+	150015692	150020505	melatonin receptor activity	G-protein coupled receptor protein signaling pathway	integral to membrane
LOC389827	XM_372180	1.198	1.255	1.227	0.028	0.295135	1.70952		Hs.512467	Similar to RIKEN cDNA 1110002H13	||||similar to RIKEN cDNA 1110002H13||	389827			9		9q34.2
KIAA1102	XM_044461	1.215	1.238	1.227	0.011	0.295135	1.70952	22998
RBM19	NM_016196	1.302	1.149	1.226	0.076	0.293959	1.70185	9904	Hs.7482	RNA binding motif protein 19	||RBM19||RNA binding motif protein 19||	9904	RefSeq	12	12	12q24.13	12q24.13-q24.21	-	112722582	112866836	RNA binding
LGALS7	NM_002307	1.151	1.301	1.226	0.075	0.293959	1.70185	3963	Hs.99923	Lectin, galactoside-binding, soluble, 7 (galectin 7)	||GAL7||LGALS7||Lectin, galactoside-binding, soluble, 7 (galectin 7)||	3963	RefSeq	19	19	19q13.2	19q13.2	+	43971693	43974232	sugar binding	apoptosis	extracellular space
LOC388126	XM_373630	1.28	1.171	1.226	0.054	0.293959	1.70185		Hs.532698	Hypothetical protein LOC145842	||LOC145842||hypothetical protein LOC145842||	145842			15		15q22.2
STAC2	NM_198993	1.261	1.191	1.226	0.035	0.293959	1.70185	342667	Hs.145068	SH3 and cysteine rich domain 2	||STAC2||SH3 and cysteine rich domain 2||	342667	RefSeq	17	17	17q12	17q12	-	34620315	34635500		intracellular signaling cascade
LOC400846	XM_378981	1.247	1.205	1.226	0.02	0.293959	1.70185		Hs.283487	Hypothetical gene supported by AK127953	||||na||hypothetical gene supported by AK127953||	400846			20		20q13.12
NES	NM_006617	1.233	1.22	1.226	0.006	0.293959	1.70185	10763	Hs.527971	Nestin	||Nestin||NES||	10763	RefSeq	1	1	1q23.1	1q23.1	-	153451630	153460262	structural molecule activity	central nervous system development	intermediate filament
LOC339692	XM_290985	1.232	1.221	1.226	0.005	0.293959	1.70185	339692	Hs.534995	Similar to LIM and senescent cell antigen-like domains 1	||||na||similar to LIM and senescent cell antigen-like domains 1||	440895			2		2q13
OR2H3	NM_007160	1.225	1.227	1.226	0.001	0.293959	1.70185	7932	Hs.546313	Olfactory receptor, family 2, subfamily H, member 2	||OLFR2||OR2H2||OR2H3||OLFACTORY RECEPTOR 2||olfactory receptor, family 2, subfamily H, member 2||OLFACTORY RECEPTOR, FAMILY 2, SUBFAMILY H, MEMBER 3||	7932	RefSeq	6	6	6p22.1	6p21.3	+	29663700	29664639	olfactory receptor activity	G-protein coupled receptor protein signaling pathway	integral to membrane
FLJ45244	NM_207443	1.319	1.13	1.225	0.094	0.292782	1.69419	400242	Hs.497573	FLJ45244 protein	||FLJ45244||FLJ45244 protein||	400242	RefSeq	14	14	14q32.13	14q32.13	+	94713572	94716023
KIAA0409	NM_015324	1.302	1.147	1.225	0.077	0.292782	1.69419	23378	Hs.511948	KIAA0409 protein	||KIAA0409||KIAA0409 protein||	23378	RefSeq	11	11	11p15.4	11p15.4	-	6577727	6581387
LOC402689	XM_380036	1.297	1.152	1.225	0.072	0.292782	1.69419		Hs.450249	Similar to RIKEN cDNA 6332401O19 gene	||||Similar to RIKEN cDNA 6332401O19 gene||				7		7q31.33
JPH3	NM_020655	1.265	1.186	1.225	0.039	0.292782	1.69419	57338	Hs.123450	Kelch domain containing 4	||||JPH3||Kelch domain containing 4||		RefSeq	16	16	16q24.2	16q24.3	+	86193999	86289263	molecular function unknown	biological process unknown	endoplasmic reticulum
ZNF550	NM_153231	1.259	1.192	1.225	0.033	0.292782	1.69419	162972	Hs.180257	Zinc finger protein 550	||ZNF550||Zinc finger protein 550||	162972	RefSeq	19	19	19q13.43	19q13.43	-	62745019	62763017	DNA binding	regulation of transcription, DNA-dependent	nucleus
MART2	NM_018194	1.196	1.255	1.225	0.029	0.292782	1.69419	55733	Hs.58650	Hedgehog acyltransferase	||MART2||HHAT||SKI1||Hedgehog acyltransferase||SKINNY HEDGEHOG, DROSOPHILA, HOMOLOG OF||MELANOMA ANTIGEN RECOGNIZED BY T CELLS 2||	55733	RefSeq	1	1	1q32.2	1q32	+	206890691	207238033	acyltransferase activity
LOC285110	XM_211768	1.197	1.253	1.225	0.028	0.292782	1.69419
MAF1	NM_032272	1.253	1.197	1.225	0.027	0.292782	1.69419	84232	Hs.19673	Homolog of yeast MAF1	||MAF1||MAF1 homolog (S. cerevisiae)||Homolog of yeast MAF1||	84232	RefSeq	8	8	8q24.3	8q24.3	+	145231392	145234503		regulation of transcription, DNA-dependent	nucleus
C6ORF130	NM_145063	1.345	1.102	1.224	0.121	0.291604	1.68652	221443	Hs.549281	Chromosome 6 open reading frame 130	||C6orf130||Chromosome 6 open reading frame 130||	221443	RefSeq	6	6	6p21.1	6p21.1	-	41142509	41148166
LOC387930	XM_370727	1.332	1.116	1.224	0.108	0.291604	1.68652		Hs.446637	Similar to ribosomal protein L13a; 60S ribosomal protein L13a; 23 kD highly basic protein	||||LOC387930||similar to ribosomal protein L13a; 60S ribosomal protein L13a; 23 kD highly basic protein||	387930			13		13q14.3				structural constituent of ribosome	protein biosynthesis	intracellular
MYH7B	XM_371398	1.285	1.163	1.224	0.06	0.291604	1.68652	57644
SAG	NM_000541	1.165	1.284	1.224	0.059	0.291604	1.68652	6295	Hs.32721	S-antigen; retina and pineal gland (arrestin)	||SAG||S-ARRESTIN||S-antigen; retina and pineal gland (arrestin)||	6295	RefSeq	2	2	2q37.1	2q37.1	+	233998492	234037701	calcium ion binding	cell surface receptor linked signal transduction	cytoplasm
LOC387941	XM_373572	1.281	1.166	1.224	0.057	0.291604	1.68652		Hs.552626	Hypothetical LOC387941	||||na||hypothetical LOC387941||	387941			13		13q32.1
CUL1	NM_003592	1.261	1.186	1.224	0.037	0.291604	1.68652	8454	Hs.146806	Cullin 1	||CUL1||Cullin 1||	8454	RefSeq	7	7	7q36.1	7q36.1	+	147833580	147935849	protein binding	G1/S transition of mitotic cell cycle
ATM	NM_138293	1.197	1.251	1.224	0.027	0.291604	1.68652	472	Hs.435561	Ataxia telangiectasia mutated (includes complementation groups A, C and D)	||||ATM||Ataxia telangiectasia mutated (includes complementation groups A, C and D)||		RefSeq	11	11	11q22.3	11q22-q23	+	107663114	107666575	DNA binding	DNA repair	intracellular
EPHA4	NM_004438	1.198	1.25	1.224	0.026	0.291604	1.68652	2043	Hs.371218	EPH receptor A4	||2.7.1.112||EPHA4||EPHRIN RECEPTOR EphA4||EPH receptor A4||ephrin type-A receptor 4||SEK, MOUSE, HOMOLOG OF||tyrosine-protein kinase receptor SEK||TYRO1 protein tyrosine kinase||receptor protein-tyrosine kinase HEK8||	2043	RefSeq	2	2	2q36.1	2q36.1	-	222108253	222262515	ATP binding	protein amino acid phosphorylation	integral to plasma membrane
LOC401038	XM_379163	1.202	1.247	1.224	0.022	0.291604	1.68652		Hs.7124	Hypothetical gene supported by AK057585	||||na||hypothetical gene supported by AK057585||	401038			2		2q37.3
LOC402165	XM_377831	1.352	1.094	1.223	0.129	0.290424	1.67886	402165
HSPB7	NM_014424	1.316	1.129	1.223	0.093	0.290424	1.67886	27129	Hs.502612	Heat shock 27kDa protein family, member 7 (cardiovascular)	||HSPB7||heat shock 27kDa protein family, member 7 (cardiovascular)||	27129	RefSeq	1	1	1p36.13	1p36.23-p34.3	-	16085830	16090257	protein C-terminus binding	protein folding
CXADR	NM_001338	1.134	1.311	1.223	0.088	0.290424	1.67886	1525	Hs.473417	Coxsackie virus and adenovirus receptor	||CXADR||HCAR||COXSACKIEVIRUS B RECEPTOR||CVB3 binding protein||coxsackie virus B receptor||Coxsackie virus and adenovirus receptor||coxsackie virus and adenovirus receptor precursor||46 kD coxsackievirus and adenovirus receptor (CAR) protein||	1525	RefSeq	21	21	21q21.1	21q21.1	+	17807200	17861135	receptor activity		integral to plasma membrane
CHRND	NM_000751	1.139	1.307	1.223	0.084	0.290424	1.67886	1144	Hs.156289	Cholinergic receptor, nicotinic, delta polypeptide	||SCCMS||CMS2A||CHRND||ACHRD||FCCMS||Cholinergic receptor, nicotinic, delta polypeptide||ACETYLCHOLINE RECEPTOR, MUSCLE, DELTA SUBUNIT||nicotinic acetylcholine receptor delta polypeptide precursor||	1144	RefSeq	2	2	2q37.1	2q33-q34	+	233216426	233225710	acetylcholine receptor activity	ion transport	integral to membrane
LOC387833	XM_373524	1.146	1.3	1.223	0.077	0.290424	1.67886		Hs.534658	Hypothetical LOC387833	||||na||hypothetical LOC387833||	387833			12		12p13.31
MGC34725	NM_173637	1.151	1.295	1.223	0.072	0.290424	1.67886	284427	Hs.375135	Hypothetical protein MGC34725	||MGC34725||hypothetical protein MGC34725||	284427	RefSeq	19	19	19p13.3	19p13.3	-	6377049	6384773	binding	transport	membrane
BNIP3L	NM_004331	1.154	1.291	1.223	0.068	0.290424	1.67886	665	Hs.131226	BCL2/adenovirus E1B 19kDa interacting protein 3-like	||||BNIP3L||BCL2/adenovirus E1B 19kDa interacting protein 3-like||		RefSeq	8	8	8p21.2	8p21	+	26296439	26326561		apoptosis	integral to membrane
LOC401940	XM_377566	1.16	1.287	1.223	0.063	0.290424	1.67886
HPCAL1	NM_002149	1.275	1.171	1.223	0.052	0.290424	1.67886	3241	Hs.467696	Hippocalcin-like 1	||HPCAL1||Hippocalcin-like 1||	3241	RefSeq	2	2	2p25.1	2p25.1	+	10393637	10518340	calcium ion binding
ALS2CR7	NM_139158	1.274	1.173	1.223	0.05	0.290424	1.67886	65061	Hs.348711	Amyotrophic lateral sclerosis 2 (juvenile) chromosome region, candidate 7	||ALS2CR7||Amyotrophic lateral sclerosis 2 (juvenile) chromosome region, candidate 7||	65061	RefSeq	2	2	2q33.1	2q33.2	+	202496703	202583769	ATP binding	protein amino acid phosphorylation
LOC285407	XM_209597	1.268	1.178	1.223	0.045	0.290424	1.67886
C20ORF179	NM_178477	1.263	1.184	1.223	0.039	0.290424	1.67886	140836	Hs.115366	Chromosome 20 open reading frame 179	||C20orf179||Chromosome 20 open reading frame 179||	140836	RefSeq	20	20	20p12.1	20p12.1	+	17651360	17664516	DNA binding		nucleus
FLJ12476	NM_022784	1.202	1.244	1.223	0.021	0.290424	1.67886	64799	Hs.444535	Hypothetical protein FLJ12476	||FLJ12476||hypothetical protein FLJ12476||	64799	RefSeq	15	15	15q23	15q23	+	65334247	65581193	kinase activity
POU2AF1	NM_006235	1.243	1.203	1.223	0.019	0.290424	1.67886	5450	Hs.2407	POU domain, class 2, associating factor 1	||OBF1||POU2AF1||OCAB||BOB1||OCT-BINDING FACTOR 1||POU domain, class 2, associating factor 1||	5450	RefSeq	11	11	11q23.1	11q23.1	-	110728191	110755627	transcription coactivator activity	humoral immune response	nucleus
KIAA0999	NM_025164	1.205	1.242	1.223	0.018	0.290424	1.67886	23387	Hs.167451	KIAA0999 protein	||KIAA0999||KIAA0999 protein||	23387	RefSeq	11	11	11q23.3	11q23.3	-	116219329	116474203	ATP binding	protein amino acid phosphorylation
C14ORF10	NM_017917	1.234	1.213	1.223	0.01	0.290424	1.67886	55012	Hs.530712	Chromosome 14 open reading frame 10	||C14orf10||Chromosome 14 open reading frame 10||	55012	RefSeq	14	14	14q13.2	14q13.2	-	34624428	34661270	calcium ion binding
FLJ16478	NM_001004341	1.216	1.23	1.223	0.006	0.290424	1.67886	440695	Hs.127138	FLJ16478 protein	||FLJ16478||FLJ16478 protein||	440695			1		1q23.1				transcription factor activity	regulation of transcription, DNA-dependent	nucleus
LOC402709	XM_380057	1.324	1.121	1.222	0.101	0.289244	1.67119
LOC400714	XM_375639	1.145	1.299	1.222	0.077	0.289244	1.67119		Hs.467210	Zinc finger protein 83 (HPF1)	||||ZNF83||Zinc finger protein 83 (HPF1)||				19		19q13.3				nucleic acid binding	regulation of transcription, DNA-dependent	nucleus
GJB5	NM_005268	1.296	1.148	1.222	0.073	0.289244	1.67119	2709	Hs.198249	Gap junction protein, beta 5 (connexin 31.1)	||CX31.1||GJB5||GAP JUNCTION PROTEIN, BETA-5||Gap junction protein, beta 5 (connexin 31.1)||	2709	RefSeq	1	1	1p34.3	1p35.1	+	34889813	34893205	connexon channel activity	cell communication	connexon complex
FLJ35155	NM_152531	1.294	1.151	1.222	0.071	0.289244	1.67119	152002	Hs.478741	Chromosome 3 open reading frame 21	||C3orf21||FLJ35155||Chromosome 3 open reading frame 21||	152002	RefSeq	3	3	3q29	3q29	-	196270311	196473174
LOC390876	XM_372704	1.151	1.293	1.222	0.071	0.289244	1.67119		Hs.552628	Guanine nucleotide binding protein (G protein), alpha 11 (Gq class)	||||GNA11||Guanine nucleotide binding protein (G protein), alpha 11 (Gq class)||				19		19p13.3				GTP binding	G-protein coupled receptor protein signaling pathway	cytoplasm
DSG1	NM_001942	1.17	1.274	1.222	0.052	0.289244	1.67119	1828	Hs.2633	Desmoglein 1	||CDHF4||DSG1||DG1||Desmoglein 1||desmosomal glycoprotein 1||desmoglein 1 preproprotein||	1828	RefSeq	18	18	18q12.1	18q12.1	+	27152049	27190453	calcium ion binding	calcium-dependent cell-cell adhesion	cytoskeleton
CBFA2T3	NM_005187	1.176	1.268	1.222	0.046	0.289244	1.67119	863	Hs.513811	Core-binding factor, runt domain, alpha subunit 2; translocated to, 3	||CBFA2T3||MTGR2||ZMYND4||MTG8-related gene 2||myeloid translocation gene on chromosome 16||ZINC FINGER MYND DOMAIN-CONTAINING PROTEIN 4||myeloid translocation gene-related protein 2 isoform MTG16a||myeloid translocation gene-related protein 2 isoform MTG16b||CORE-BINDING FACTOR, ALPHA SUBUNIT 2, TRANSLOCATED TO, 3||Core-binding factor, runt domain, alpha subunit 2; translocated to, 3||	863	RefSeq	16	16	16q24.3	16q24	-	87468767	87570902	transcription factor activity	cell proliferation	nucleus
ELAVL3	NM_001420	1.179	1.266	1.222	0.043	0.289244	1.67119	1995	Hs.1701	ELAV (embryonic lethal, abnormal vision, Drosophila)-like 3 (Hu antigen C)	||ELAVL3||PLE21||HUCL||MGC20653||DKFZp547J036||HU-ANTIGEN C||paraneoplastic cerebellar degeneration-associated antigen||paraneoplastic limbic encephalitis antigen 21||ELAV-like protein 3 isoform 1||ELAV-like protein 3 isoform 2||EMBRYONIC LETHAL, ABNORMAL VISION, DROSOPHILA, HOMOLOG-LIKE 3||ELAV (embryonic lethal, abnormal vision, Drosophila)-like 3 (Hu antigen C)||	1995	RefSeq	19	19	19p13.2	19p13.2	-	11423142	11452803	RNA binding	cell differentiation
KCNJ3	NM_002239	1.181	1.264	1.222	0.041	0.289244	1.67119	3760	Hs.199776	Potassium inwardly-rectifying channel, subfamily J, member 3	||GIRK1||KCNJ3||INWARDLY RECTIFYING POTASSIUM CHANNEL Kir3.1||potassium inwardly-rectifying channel, subfamily J, member 3||POTASSIUM CHANNEL, INWARDLY RECTIFYING, SUBFAMILY J, MEMBER 3||	3760	RefSeq	2	2	2q24.1	2q24.1	+	155380600	155538522	G-protein activated inward rectifier potassium channel activity	ion transport	integral to membrane
KIAA1163	XM_371279	1.198	1.245	1.222	0.023	0.289244	1.67119	57463
FLJ35709	NM_173589	1.208	1.236	1.222	0.014	0.289244	1.67119	283294					RefSeq	11		11p15.4		+	6475106	6498664
ERBB4	NM_005235	1.219	1.226	1.222	0.003	0.289244	1.67119	2066	Hs.390729	V-erb-a erythroblastic leukemia viral oncogene homolog 4 (avian)	||ERBB4||ONCOGENE ERBB4||TYROSINE KINASE-TYPE CELL SURFACE RECEPTOR HER4||V-erb-a erythroblastic leukemia viral oncogene homolog 4 (avian)||V-ERB-B2 AVIAN ERYTHROBLASTIC LEUKEMIA VIRAL ONCOGENE HOMOLOG 4||avian erythroblastic leukemia viral (v-erb-b2) oncogene homolog 4||v-erb-a avian erythroblastic leukemia viral oncogene homolog-like 4||	2066	RefSeq	2	2	2q34	2q33.3-q34	-	212072320	213228793	ATP binding	cell proliferation	integral to plasma membrane
RPL10	NM_006013	1.323	1.119	1.221	0.101	0.288063	1.66352	6134	Hs.401929	Ribosomal protein L10	||RPL10||QM GENE||ribosomal protein L10||	6134	RefSeq	X	X	Xq28	Xq28	+	153147564	153151527	structural constituent of ribosome	protein biosynthesis	cytosolic large ribosomal subunit (sensu Eukaryota)
FLJ20421	NM_017813	1.146	1.296	1.221	0.074	0.288063	1.66352	54928	Hs.438689	Myo-inositol monophosphatase A3	||IMPA3||myo-inositol monophosphatase A3||	54928	RefSeq	8	8	8q12.1	8q12.1	-	58037821	58068957	inositol or phosphatidylinositol phosphatase activity
LOC114926	NM_138436	1.148	1.293	1.221	0.072	0.288063	1.66352	114926	Hs.546472	Hypothetical protein BC013035	||LOC114926||hypothetical protein BC013035||	114926	RefSeq	8	8	8p11.21	8p11.21	+	42515912	42527278
LOC400680	XM_378783	1.272	1.171	1.221	0.05	0.288063	1.66352		Hs.531627	Hypothetical gene supported by AK097381; BC040866	||||LOC400680||hypothetical gene supported by AK097381; BC040866||	400680			19		19p12
LOC170067	XM_093087	1.173	1.27	1.221	0.048	0.288063	1.66352		Hs.126154	Family with sequence similarity 48, member B1	||FAM48B1||family with sequence similarity 48, member B1||	170067			X		Xp22.11
FLJ39576	NM_182592	1.261	1.18	1.221	0.04	0.288063	1.66352	285525	Hs.479649	Hypothetical protein FLJ39576	||FLJ39576||hypothetical protein FLJ39576||	285525	RefSeq	4	4	4p13	4p13	-	44471623	44494586
MGC35030	XM_290936	1.246	1.196	1.221	0.024	0.288063	1.66352	339531	Hs.434244	Hypothetical protein MGC35030	||MGC35030||hypothetical protein MGC35030||	339531			1		1q44
LOC343069	XM_291395	1.226	1.216	1.221	0.005	0.288063	1.66352
C14ORF50	NM_172365	1.117	1.322	1.22	0.102	0.286881	1.65586	145376	Hs.144696	Chromosome 14 open reading frame 50	||C14orf50||Chromosome 14 open reading frame 50||	145376	RefSeq	14	14	14q23.3	14q23.3	+	64086372	64125849
ACTA1	NM_001100	1.266	1.175	1.22	0.045	0.286881	1.65586	58	Hs.1288	Actin, alpha 1, skeletal muscle	||NEM1||ACTA1||NEM2||alpha 1 actin precursor||alpha skeletal muscle actin||Actin, alpha 1, skeletal muscle||ACTIN, ALPHA, SKELETAL MUSCLE 1||ASMA MYOPATHY, ACTIN, CONGENITAL, WITH CORES||	58	RefSeq	1	1	1q42.13	1q42.13-q42.2	-	225873729	225876578	motor activity	muscle development	actin filament
ELYS	NM_015446	1.208	1.232	1.22	0.012	0.286881	1.65586	25909	Hs.300887	ELYS transcription factor-like protein TMBS62	||ELYS||ELYS transcription factor-like protein TMBS62||	25909	RefSeq	1	1	1q44	1q44	-	243329887	243420764	DNA binding	regulation of transcription, DNA-dependent	nucleus
LOC284296	NM_175908	1.233	1.207	1.22	0.012	0.286881	1.65586	284296	Hs.6664	Hypothetical protein LOC284296	||LOC284296||hypothetical protein LOC284296||	284296	RefSeq	19	19	19q13.42	19q13.42	-	60631919	60636122
PKD1L2	NM_052892	1.076	1.361	1.219	0.142	0.285698	1.64819	114780	Hs.413525	Polycystic kidney disease 1-like 2	||PC1L2||KIAA1879||PKD1L2||POLYCYSTIN 1-LIKE 2||Polycystic kidney disease 1-like 2||	114780	RefSeq	16	16	16q23.2	16q23.2	-	79691991	79811476	calcium ion binding	cation transport	integral to membrane
FOXA1	NM_004496	1.084	1.353	1.219	0.134	0.285698	1.64819	3169	Hs.163484	Forkhead box A1	||HNF3A||FOXA1||forkhead box A1||HEPATOCYTE NUCLEAR FACTOR 3-ALPHA||	3169	RefSeq	14	14	14q21.1	14q12-q13	-	37128941	37134240	transcription factor activity	regulation of transcription, DNA-dependent	nucleus
LOC389050	XM_374014	1.348	1.089	1.219	0.129	0.285698	1.64819		Hs.469973	Hypothetical LOC389050	||||na||hypothetical LOC389050||	389050			2		2q21.2
DC13	NM_020188	1.302	1.137	1.219	0.082	0.285698	1.64819	56942	Hs.388255	DC13 protein	||DC13||DC13 protein||	56942	RefSeq	16	16	16q23.2	16q23.2	-	79567201	79597997
TOCA1	NM_017737	1.299	1.138	1.219	0.08	0.285698	1.64819	54874	Hs.134060	Formin binding protein 1-like	||TOCA1||C1ORF39||FNBP1L||Formin binding protein 1-like||TRANSDUCER OF CDC42-DEPENDENT ACTIN ASSEMBLY 1||CHROMOSOME 1 OPEN READING FRAME 39||	54874	RefSeq	1	1	1p22.1	1p22.1	+	93625859	93728685
DMRTA1	NM_022160	1.277	1.161	1.219	0.058	0.285698	1.64819	63951	Hs.371976	DMRT-like family A1	||DMRTA1||DMRT-like family A1||	63951	RefSeq	9	9	9p21.3	9p21.2	+	22436839	22442472	transcription factor activity	regulation of transcription, DNA-dependent	nucleus
LOC391035	XM_372778	1.266	1.171	1.219	0.047	0.285698	1.64819		Hs.512342	Similar to ribosomal protein S15a	||||na||similar to ribosomal protein S15a||	391035			1		1p34.1
MTRF1L	NM_019041	1.172	1.266	1.219	0.046	0.285698	1.64819	54516	Hs.225836	Mitochondrial translational release factor 1-like	||MTRF1L||Mitochondrial translational release factor 1-like||	54516	RefSeq	6	6	6q25.2	6q25-q26	-	153401783	153415962	translation release factor activity	protein biosynthesis	mitochondrion
GYG	NM_004130	1.211	1.228	1.219	0.008	0.285698	1.64819	2992	Hs.477892	Glycogenin	||Glycogenin||GYG||GLYCOGENIN 1||	2992	RefSeq	3	3	3q24	3q24-q25.1	+	150192072	150228117	glycogenin glucosyltransferase activity	carbohydrate biosynthesis
LOC401504	XM_379634	1.216	1.222	1.219	0.003	0.285698	1.64819		Hs.446271	Hypothetical gene supported by AK091718	||||LOC401504||hypothetical gene supported by AK091718||	401504			9		9p13.2
ASXL1	NM_015338	1.217	1.222	1.219	0.002	0.285698	1.64819	171023	Hs.374043	Additional sex combs like 1 (Drosophila)	||ASXL1||additional sex combs like 1 (Drosophila)||	171023	RefSeq	20	20	20q11.21	20q11.1	+	30409820	30490783		regulation of transcription, DNA-dependent	nucleus
OR1Q1	NM_012364	1.101	1.336	1.218	0.117	0.284514	1.64053	158131	Hs.534571	Olfactory receptor, family 1, subfamily Q, member 1	||OR1Q1||olfactory receptor, family 1, subfamily Q, member 1||	158131	RefSeq	9	9	9q33.2	9q33.2	+	122456570	122457515	olfactory receptor activity	G-protein coupled receptor protein signaling pathway	integral to membrane
TSGA10	NM_025244	1.125	1.311	1.218	0.093	0.284514	1.64053	80705	Hs.120267	Testis specific, 10	||TSGA10||TESTIS-SPECIFIC PROTEIN 10||Testis specific, 10||	80705	RefSeq	2	2	2q11.2	2q11.2	-	99072870	99193760	porin activity	spermatogenesis	integral to membrane
OTOP3	NM_178233	1.16	1.275	1.218	0.057	0.284514	1.64053	347741	Hs.454407	Otopetrin 3	||OTOP3||Otopetrin 3||	347741	RefSeq	17	17	17q25.1	17q25.1	+	70443491	70457106
KCNQ2	NM_004518	1.161	1.275	1.218	0.056	0.284514	1.64053	3785	Hs.161851	Potassium voltage-gated channel, KQT-like subfamily, member 2	||KCNQ2||POTASSIUM CHANNEL, VOLTAGE-GATED, KQT-LIKE SUBFAMILY, MEMBER 2||POTASSIUM CHANNEL, VOLTAGE-GATED, SUBFAMILY Q, MEMBER 2||potassium voltage-gated channel, KQT-like subfamily, member 2||	3785	RefSeq	20	20	20q13.33	20q13.3	-	61502010	61574437	voltage-gated potassium channel activity	cation transport	integral to membrane
LOC257039	XM_172230	1.163	1.274	1.218	0.055	0.284514	1.64053
SNX13	NM_015132	1.167	1.269	1.218	0.051	0.284514	1.64053	23161	Hs.487648	Sorting nexin 13	||SNX13||KIAA0713||RGS-PX1||Sorting nexin 13||RGS DOMAIN- AND PHOX DOMAIN-CONTAINING PROTEIN||	23161	RefSeq	7	7	7p21.1	7p21.1	-	17605697	17753359	signal transducer activity	intracellular signaling cascade
LOC389752	XM_372111	1.269	1.168	1.218	0.05	0.284514	1.64053		Hs.404758	Similar to mitochondrial C1-tetrahydrofolate synthase	||||na||similar to mitochondrial C1-tetrahydrofolate synthase||	389752			9		9q12
LOC400999	XM_379123	1.261	1.175	1.218	0.042	0.284514	1.64053		Hs.549356	Hypothetical gene supported by AK124342	||||FLJ42351||hypothetical gene supported by AK124342||	400999			2		2q13
DMAP1	NM_019100	1.24	1.196	1.218	0.022	0.284514	1.64053	55929	Hs.8008	DNA methyltransferase 1 associated protein 1	||DMAP1||DNMAP1||DNMT1-ASSOCIATED PROTEIN 1||DNA METHYLTRANSFERASE 1-ASSOCIATED PROTEIN 1||DNA methyltransferase 1 associated protein 1||	55929	RefSeq	1	1	1p34.1	1p34	+	44348255	44355437	DNA binding	DNA methylation	nucleus
C21ORF56	NM_032261	1.222	1.214	1.218	0.003	0.284514	1.64053	84221	Hs.381214	Chromosome 21 open reading frame 56	||C21orf56||Chromosome 21 open reading frame 56||	84221	RefSeq	21	21	21q22.3	21q22.3	-	46405497	46428729	molecular function unknown	biological process unknown	cellular component unknown
CDH11	NM_001797	1.082	1.353	1.217	0.135	0.283329	1.63286	1009	Hs.116471	Cadherin 11, type 2, OB-cadherin (osteoblast)	||OSF-4||CDHOB||CDH11||cadherin-11||CAD11||CADHERIN, OSTEOBLAST||osteoblast cadherin||cadherin 11, type 2, OB-cadherin (osteoblast)||cadherin 11, type 2 isoform 1 preproprotein||cadherin 11, type 2 isoform 2 preproprotein||	1009	RefSeq	16	16	16q21	16q22.1	-	63538185	63713420	calcium ion binding	homophilic cell adhesion	integral to membrane
KCNQ4	NM_004700	1.125	1.309	1.217	0.091	0.283329	1.63286	9132	Hs.473058	Potassium voltage-gated channel, KQT-like subfamily, member 4	||KCNQ4||POTASSIUM CHANNEL, VOLTAGE-GATED, SUBFAMILY Q, MEMBER 4||POTASSIUM CHANNEL, VOLTAGE-GATED, KQT-LIKE SUBFAMILY, MEMBER 4||potassium voltage-gated channel, KQT-like subfamily, member 4||	9132	RefSeq	1	1	1p34.2	1p34	+	40918776	40973453	voltage-gated potassium channel activity	cation transport	membrane
ZNF553	NM_152652	1.295	1.139	1.217	0.078	0.283329	1.63286	197407	Hs.513501	Zinc finger protein 553	||ZNF553||Zinc finger protein 553||	197407	RefSeq	16	16	16p11.2	16p11.2	+	30314557	30318216	nucleic acid binding		nucleus
LOC389710	XM_372078	1.282	1.151	1.217	0.065	0.283329	1.63286		Hs.161239	Similar to hypothetical protein (L1H 3 region) - human	||||na||similar to hypothetical protein (L1H 3 region) - human||	389710			9		9p21.1
LCE3A	NM_178431	1.281	1.153	1.217	0.063	0.283329	1.63286	353142	Hs.553714	Late cornified envelope 3A	||LCE3A||late cornified envelope 3A||	353142	RefSeq	1	1	1q21.3	1q21.3	-	149408382	149408652	calcium ion binding	lipid catabolism
GPR30	NM_001505	1.267	1.167	1.217	0.049	0.283329	1.63286	2852	Hs.552573	G protein-coupled receptor 30	||MGC99678||FEG-1||LERGU2||CMKRL2||GPCR-Br||GPR30||chemokine receptor-like 2||G protein-coupled receptor 30||leucine rich protein in GPR30 3'UTR (LERGU)||	2852	RefSeq	7	7	7p22.3	7p22	+	899752	906692	purinergic nucleotide receptor activity, G-protein coupled	G-protein coupled receptor protein signaling pathway	integral to membrane
ANKRD30A	NM_052997	1.244	1.189	1.217	0.027	0.283329	1.63286	91074	Hs.373787	Ankyrin repeat domain 30A	||ANKRD30A||ankyrin repeat domain 30A||	91074	RefSeq	10	10	10p11.21	10p11.21	+	37454790	37793655	protein binding	regulation of transcription, DNA-dependent	nucleus
LOC343563	XM_291645	1.191	1.244	1.217	0.026	0.283329	1.63286
LOC391123	XM_372802	1.24	1.194	1.217	0.022	0.283329	1.63286
CDAN1	NM_138477	1.23	1.203	1.217	0.013	0.283329	1.63286	146059	Hs.437819	Congenital dyserythropoietic anemia, type I	||CDAN1||DLT||CODANIN 1||DISCS LOST, DROSOPHILA, HOMOLOG OF||congenital dyserythropoietic anemia, type I||	146059	RefSeq	15	15	15q15.2	15q15.2	-	40803053	40816709
PEA15	NM_003768	1.23	1.205	1.217	0.012	0.283329	1.63286	8682	Hs.517216	Phosphoprotein enriched in astrocytes 15	||PEA15||HMAT1||PED||MAT1, MOUSE, HOMOLOG OF||PHOSPHOPROTEIN ENRICHED IN DIABETES||Phosphoprotein enriched in astrocytes 15||PHOSPHOPROTEIN ENRICHED IN ASTROCYTES, 15-KD||MAMMARY TRANSFORMING GENE 1, MOUSE, HOMOLOG OF||	8682	RefSeq	1	1	1q23.2	1q21.1	+	156988199	156998233	protein binding	anti-apoptosis	microtubule associated complex
ITIH1	NM_002215	1.358	1.073	1.216	0.142	0.282143	1.62519	3697	Hs.420257	Inter-alpha (globulin) inhibitor H1	||ITIH1||IATIH||inter-alpha (globulin) inhibitor H1||INTER-ALPHA-TRYPSIN INHIBITOR, HEAVY CHAIN 1||	3697	RefSeq	3	3	3p21.1	3p21.2-p21.1	+	52786647	52801117	calcium ion binding	hyaluronan metabolism	extracellular region
LOC389067	XM_374021	1.108	1.324	1.216	0.107	0.282143	1.62519		Hs.470967	Hypothetical LOC389067	||||na||hypothetical LOC389067||	389067			2		2q32.3
DC-UBP	NM_152277	1.3	1.132	1.216	0.083	0.282143	1.62519	92181	Hs.179852	Dendritic cell-derived ubiquitin-like protein	||DC-UbP||Dendritic cell-derived ubiquitin-like protein||	92181	RefSeq	5	5	5q35.1	5q35.1	-	171571006	171643248		protein modification
SLC27A1	NM_198580	1.146	1.286	1.216	0.069	0.282143	1.62519	376497	Hs.363138	Solute carrier family 27 (fatty acid transporter), member 1	||SLC27A1||FATP1||FATTY ACID TRANSPORT PROTEIN 1||LONG-CHAIN FATTY ACID TRANSPORT PROTEIN||Solute carrier family 27 (fatty acid transporter), member 1||	376497	RefSeq	19	19	19p13.11	19p13.11	+	17442299	17477977	catalytic activity	metabolism
RNF6	NM_005977	1.269	1.164	1.216	0.052	0.282143	1.62519	6049	Hs.136885	Ring finger protein (C3H2C3 type) 6	||RNF6||RING FINGER PROTEIN 6||ring finger protein (C3H2C3 type) 6||	6049	RefSeq	13	13	13q12.13	13q12.2	-	25684905	25694508	ubiquitin-protein ligase activity	protein ubiquitination	ubiquitin ligase complex
RABGAP1	NM_012197	1.257	1.176	1.216	0.04	0.282143	1.62519	23637	Hs.271341	RAB GTPase activating protein 1	||RABGAP1||RAB GTPase activating protein 1||	23637	RefSeq	9	9	9q33.2	9q33.2-q33.3	+	122782870	122946250	GTPase activator activity	cell cycle	centrosome
HRI	NM_014413	1.236	1.196	1.216	0.019	0.282143	1.62519	27102	Hs.520205	Eukaryotic translation initiation factor 2-alpha kinase 1	||EIF2AK1||Eukaryotic translation initiation factor 2-alpha kinase 1||	27102	RefSeq	7	7	7p22.1	7p22	-	5836705	5872017	ATP binding	autophosphorylation
OR1F1	NM_012360	1.2	1.232	1.216	0.015	0.282143	1.62519	4992	Hs.278464	Olfactory receptor, family 1, subfamily F, member 1	||OR1F1||OLFMF||olfactory receptor, family 1, subfamily F, member 1||	4992	RefSeq	16	16	16p13.3	16p13.3	+	3194247	3195186	olfactory receptor activity	G-protein coupled receptor protein signaling pathway	integral to membrane
EDN2	NM_001956	1.201	1.231	1.216	0.014	0.282143	1.62519	1907	Hs.1407	Endothelin 2	||ET2||EDN2||Endothelin 2||	1907	RefSeq	1	1	1p34.2	1p34	-	41613539	41619390	growth factor activity	cell-cell signaling	extracellular region
LOC284240	XM_378763	1.225	1.207	1.216	0.008	0.282143	1.62519	284240	Hs.448912	Hypothetical protein LOC284240	||LOC284240||hypothetical protein LOC284240||	284240			18		18q23
PGDS	NM_014485	1.209	1.223	1.216	0.007	0.282143	1.62519	27306	Hs.128433	Prostaglandin D2 synthase, hematopoietic	||PGDS||prostaglandin D2 synthase, hematopoietic||	27306	RefSeq	4	4	4q22.3	4q22.3	-	95577633	95612968	isomerase activity	cell-cell signaling	cytoplasm
ZBTB10	NM_023929	1.21	1.222	1.216	0.006	0.282143	1.62519	65986	Hs.205742	Zinc finger and BTB domain containing 10	||ZBTB10||zinc finger and BTB domain containing 10||	65986	RefSeq	8	8	8q21.13	8q13-q21.1	+	81561002	81595322	DNA binding	regulation of transcription, DNA-dependent	nucleus
AMHR2	NM_020547	1.212	1.22	1.216	0.003	0.282143	1.62519	269	Hs.437877	Anti-Mullerian hormone receptor, type II	||MISRII||AMHR2||anti-Mullerian hormone receptor, type II||ANTI-MULLERIAN HORMONE TYPE II RECEPTOR||anti-Mullerian hormone receptor type II||Mullerian inhibiting substance type II receptor||	269	RefSeq	12	12	12q13.13	12q13	+	52103907	52111579	ATP binding	Mullerian duct regression	integral to membrane
LOC402687	XM_380034	1.32	1.111	1.215	0.104	0.280956	1.61753		Hs.512548	Similar to Argininosuccinate synthase (Citrulline--aspartate ligase)	||||Similar to Argininosuccinate synthase (Citrulline--aspartate ligase)||				7		7
MGC35097	NM_173546	1.292	1.138	1.215	0.077	0.280956	1.61753	200942	Hs.13781	Hypothetical protein MGC35097	||MGC35097||hypothetical protein MGC35097||	200942	RefSeq	3	3	3p21.31	3p21.31	+	49184071	49188922
F-LANA	NM_016041	1.287	1.142	1.215	0.072	0.280956	1.61753	51009	Hs.286131	Der1-like domain family, member 2	||DERL2||Der1-like domain family, member 2||	51009	RefSeq	17	17	17p13.2		-	5318336	5330218			endoplasmic reticulum
LOC387709	XM_373472	1.285	1.145	1.215	0.069	0.280956	1.61753		Hs.500686	Hypothetical LOC387709	||||na||hypothetical LOC387709||	387709			10		10q24.1
TCEB3C	NM_145653	1.266	1.165	1.215	0.05	0.280956	1.61753	162699	Hs.515381	Transcription elongation factor B polypeptide 3C (elongin A3)	||TCEB3C||transcription elongation factor B polypeptide 3C (elongin A3)||	162699	RefSeq	18	18	18q21.1	18q21.1	-	42802655	42804296		regulation of transcription, DNA-dependent	integral to membrane
STARD6	NM_139171	1.262	1.168	1.215	0.047	0.280956	1.61753	147323	Hs.438779	START domain containing 6	||STARD6||START DOMAIN-CONTAINING PROTEIN 6||START domain containing 6||	147323	RefSeq	18	18	18q21.2	18q21.2	-	50105059	50134941	lipid binding	lipid transport
PIGA	NM_002641	1.186	1.244	1.215	0.028	0.280956	1.61753	5277	Hs.137154	Phosphatidylinositol glycan, class A (paroxysmal nocturnal hemoglobinuria)	||PNH||PIGAP1||PIGA||PIGA-RELATED PROCESSED GENE||PIGA PAROXYSMAL NOCTURNAL HEMOGLOBINURIA||PHOSPHATIDYLINOSITOL GLYCAN, CLASS A, PSEUDOGENE 1||phosphatidylinositol glycan, class A (paroxysmal nocturnal hemoglobinuria)||	5277	RefSeq	X	X	Xp22.2	Xp22.1	-	15097236	15113302	phosphatidylinositol N-acetylglucosaminyltransferase activity	biosynthesis	endoplasmic reticulum membrane
LOC388587	XM_373822	1.244	1.187	1.215	0.028	0.280956	1.61753		Hs.512334	Hypothetical LOC388587	||||na||hypothetical LOC388587||	388587			1		1p36.32
LOC388739	XM_371343	1.238	1.192	1.215	0.022	0.280956	1.61753
MAGEB6	NM_173523	1.204	1.226	1.215	0.01	0.280956	1.61753	158809	Hs.376011	Melanoma antigen family B, 6	||MAGEB6||melanoma antigen family B, 6||MELANOMA ANTIGEN, FAMILY B, 6||	158809	RefSeq	X	X	Xp21.3	Xp21.3	+	25970213	25973420	molecular function unknown	biological process unknown	cellular component unknown
MLC1	NM_015166	1.212	1.219	1.215	0.003	0.280956	1.61753	23209	Hs.517729	Megalencephalic leukoencephalopathy with subcortical cysts 1	||KIAA0027||MLC1||Megalencephalic leukoencephalopathy with subcortical cysts 1||MEGALENCEPHALIC LEUKOENCEPHALOPATHY WITH SUBCORTICAL CYSTS GENE 1||	23209	RefSeq	22	22	22q13.33	22q13.33	-	48800276	48826371	ion channel activity	ion transport	integral to membrane
DNCI2	NM_001378	1.065	1.363	1.214	0.149	0.279768	1.60986	1781	Hs.546250	Dynein, cytoplasmic, intermediate polypeptide 2	||MGC111094||DNCI2||MGC9324||IC2||cytoplasmic dynein intermediate chain||DYNEIN, CYTOPLASMIC, INTERMEDIATE CHAIN 2||Dynein, cytoplasmic, intermediate polypeptide 2||	1781	RefSeq	2	2	2q31.1	2q31.1	+	172369488	172430426	microtubule motor activity	microtubule-based movement	cytoplasm
LOC402696	XM_380045	1.363	1.064	1.214	0.149	0.279768	1.60986		Hs.553812	Similar to Nucleoside diphosphate kinase, mitochondrial precursor (NDP kinase, mitochondrial) (NDK) (nm23-H4) (Nucleoside diphosphate kinase D) (NDPKD)	||||Similar to Nucleoside diphosphate kinase, mitochondrial precursor (NDP kinase, mitochondrial) (NDK) (nm23-H4) (Nucleoside diphosphate kinase D) (NDPKD)||				7		7
PHLDB1	NM_015157	1.12	1.308	1.214	0.093	0.279768	1.60986	23187	Hs.504062	Pleckstrin homology-like domain, family B, member 1	||PHLDB1||pleckstrin homology-like domain, family B, member 1||	23187	RefSeq	11	11	11q23.3	11q23.3	+	117982422	118033951			nucleus
RPL9	NM_000661	1.299	1.129	1.214	0.085	0.279768	1.60986	6133	Hs.513083	Ribosomal protein L9	||RPL9||ribosomal protein L9||	6133	RefSeq	4	15	4p14	4p13	-	39278312	39283103	RNA binding	protein biosynthesis	ribosome
PSORS1C1	NM_014068	1.155	1.273	1.214	0.058	0.279768	1.60986	170679	Hs.552614	Psoriasis susceptibility 1 candidate 1	||PSORS1C1||Psoriasis susceptibility 1 candidate 1||	170679	RefSeq	6	6	6p21.33	6p21.3	+	31190601	31215816
SLC16A11	NM_153357	1.27	1.158	1.214	0.055	0.279768	1.60986	162515	Hs.336564	Solute carrier family 16 (monocarboxylic acid transporters), member 11	||SLC16A11||Solute carrier family 16 (monocarboxylic acid transporters), member 11||	162515	RefSeq	17	17	17p13.1	17p13.1	-	6885672	6887966	transporter activity	transport	integral to membrane
SNRPC	NM_003093	1.16	1.269	1.214	0.054	0.279768	1.60986	6631	Hs.1063	Small nuclear ribonucleoprotein polypeptide C	||SNRPC||small nuclear ribonucleoprotein polypeptide C||	6631	RefSeq	6	6	6p21.31	6p21.31	+	34833289	34849549	RNA binding	RNA splicing	snRNP U1
C10ORF63	NM_145010	1.266	1.162	1.214	0.052	0.279768	1.60986	219670	Hs.551584	Chromosome 10 open reading frame 63	||C10orf63||Chromosome 10 open reading frame 63||	219670	RefSeq	10	10	10p12.1	10p12.1	-	25310922	25345036
THRAP6	NM_080651	1.253	1.175	1.214	0.039	0.279768	1.60986	90390	Hs.492612	Thyroid hormone receptor associated protein 6	||THRAP6||Thyroid hormone receptor associated protein 6||	90390	RefSeq	8	8	8q24.11	8q24.11	+	118602210	118621680	RNA polymerase II transcription mediator activity	androgen receptor signaling pathway	mediator complex
IQGAP1	NM_003870	1.185	1.243	1.214	0.028	0.279768	1.60986	8826	Hs.430551	IQ motif containing GTPase activating protein 1	||p195||IQGAP1||HUMORFA01||RASGAP-LIKE WITH IQ MOTIFS||IQ MOTIF-CONTAINING GTPase-ACTIVATING PROTEIN 1||SAR1, S. POMBE, HOMOLOG OF||IQ motif containing GTPase activating protein 1||	8826	RefSeq	15	15	15q26.1	15q26.1	+	88732504	88846474	GTPase inhibitor activity	signal transduction	actin filament
LOC391192	XM_372824	1.233	1.195	1.214	0.018	0.279768	1.60986
LOC402103	XM_377766	1.231	1.198	1.214	0.016	0.279768	1.60986
POLD3	NM_006591	1.204	1.224	1.214	0.01	0.279768	1.60986	10714	Hs.82502	Polymerase (DNA-directed), delta 3, accessory subunit	||POLD3||polymerase (DNA-directed), delta 3, accessory subunit||	10714	RefSeq	11	11	11q13.4	11q14	+	73981276	74031413	DNA binding	DNA synthesis during DNA repair	delta DNA polymerase complex
DKFZP566O084	NM_015510	1.353	1.073	1.213	0.139	0.27858	1.6022	25979	Hs.386989	DKFZP566O084 protein	||DKFZp566O084||DKFZP566O084 protein||	25979	RefSeq	17	17	17p11.2	17p12	+	20970849	21035428	oxidoreductase activity	metabolism
C10ORF22	NM_032804	1.318	1.107	1.213	0.105	0.27858	1.6022	84890	Hs.99821	Chromosome 10 open reading frame 22	||C10orf22||Chromosome 10 open reading frame 22||	84890	RefSeq	10	10	10q21.3	10q21.3	+	64234651	64238244
LOC393062	XM_374694	1.185	1.242	1.213	0.028	0.27858	1.6022		Hs.534750	Similar to Mtr3 (mRNA transport regulator 3)-homolog; Mtr3 (mRNA transport regulator 3)-homolog (yeast)	||||Similar to Mtr3 (mRNA transport regulator 3)-homolog; Mtr3 (mRNA transport regulator 3)-homolog (yeast)||				7		7
LAK	NM_025144	1.233	1.193	1.213	0.019	0.27858	1.6022	80216	Hs.535761	Alpha-kinase 1	||KIAA1527||ALPK1||LAK||Alpha-kinase 1||LYMPHOCYTE ALPHA KINASE||	80216	RefSeq	4	4	4q25	4q25	+	113656455	113720433	ATP binding	protein amino acid phosphorylation
LOC402488	XM_379818	1.229	1.198	1.213	0.015	0.27858	1.6022		Hs.546626	Similar to uroplakin IIIb	||||Similar to uroplakin IIIb||				7		7
DSG2	NM_001943	1.227	1.199	1.213	0.013	0.27858	1.6022	1829	Hs.412597	Desmoglein 2	||CDHF5||DSG2||DSG2 HDGC||HDGC, included||Desmoglein 2||desmoglein 2 preproprotein||	1829	RefSeq	18	18	18q12.1	18q12.1	+	27332202	27380855	calcium ion binding	cell adhesion	cytoskeleton
GLI4	NM_138465	1.202	1.223	1.213	0.01	0.27858	1.6022	2738	Hs.400533	GLI-Kruppel family member GLI4	||GLI4||ONCOGENE GLI4||GLI-Kruppel family member GLI4||GLI-KRUPPEL FAMILY MEMBER 4||GLI-Kruppel family member GLI4 (oncogene HKR4)||	2738	RefSeq	8	8	8q24.3	8q24.3	+	144420981	144430474	DNA binding	biological process unknown	nucleus
LOC389372	XM_374163	1.207	1.218	1.213	0.005	0.27858	1.6022		Hs.200573	Hypothetical LOC389372	||||na||hypothetical LOC389372||	389372			6		6p22.1
EPOR	NM_000121	1.079	1.345	1.212	0.132	0.27739	1.59453	2057	Hs.127826	Erythropoietin receptor	||EPOR||Erythropoietin receptor||erythropoietin receptor precursor||	2057	RefSeq	19	19	19p13.2	19p13.3-p13.2	-	11349474	11356019	erythropoietin receptor activity	signal transduction	integral to plasma membrane
FLJ40536	NM_207424	1.283	1.142	1.212	0.07	0.27739	1.59453	399819					RefSeq	10		10q26.13		-	126904377	126906474
PSMB2	NM_002794	1.275	1.148	1.212	0.063	0.27739	1.59453	5690	Hs.471441	Proteasome (prosome, macropain) subunit, beta type, 2	||PSMB2||PROTEASOME SUBUNIT, BETA-TYPE, 2||Proteasome (prosome, macropain) subunit, beta type, 2||	5690	RefSeq	1	1	1p34.3	1p34.2	-	35737832	35776236	threonine endopeptidase activity	ubiquitin-dependent protein catabolism	proteasome core complex (sensu Eukaryota)
FLJ22595	NM_025047	1.266	1.158	1.212	0.053	0.27739	1.59453	80117	Hs.287702	ADP-ribosylation factor 7	||ARF7||FLJ22595||ADP-ribosylation factor 7||	80117	RefSeq	3	3	3q25.33	3q25.33	+	161877648	161878935	GTP binding	small GTPase mediated signal transduction
CDC6	NM_001254	1.171	1.253	1.212	0.04	0.27739	1.59453	990	Hs.405958	CDC6 cell division cycle 6 homolog (S. cerevisiae)	||HsCDC18||CDC18L||HsCDC6||CDC6||CDC6-related protein||CDC6 homolog||CELL CYCLE CONTROLLER CDC6||CELL DIVISION CYCLE 18, S. POMBE, HOMOLOG-LIKE||CDC18 (cell division cycle 18, S.pombe, homolog)-like||CDC6 cell division cycle 6 homolog (S. cerevisiae)||CDC6 (cell division cycle 6, S. cerevisiae) homolog||	990	RefSeq	17	17	17q21.2	17q21.3	+	35697671	35712539	ATP binding	DNA replication	cytoplasm
LOC348801	XM_379203	1.171	1.252	1.212	0.04	0.27739	1.59453	348801	Hs.550566	Hypothetical protein LOC348801	||LOC348801||hypothetical protein LOC348801||	348801			3		3q12.2
PRES	NM_198999	1.239	1.185	1.212	0.027	0.27739	1.59453	375611	Hs.528412	Prestin (motor protein)	||SLC26A5D||PRES||DFNB61||SLC26A5B||SLC26A5A||SLC26A5C||Prestin (motor protein)||SOLUTE CARRIER FAMILY 26, MEMBER 5||SLC26A5 DEAFNESS, NEUROSENSORY, AUTOSOMAL RECESSIVE, 61||	375611	RefSeq	7	7	7q22.1	7q22.1	-	102608607	102680549	motor activity	cellular morphogenesis	integral to membrane
HYOU1	NM_006389	1.232	1.192	1.212	0.019	0.27739	1.59453	10525	Hs.277704	Hypoxia up-regulated 1	||ORP150||HYOU1||Hypoxia up-regulated 1||OXYGEN-REGULATED PROTEIN, 150-KD||	10525	RefSeq	11	11	11q23.3	11q23.1-q23.3	-	118420109	118433122	ATP binding	protein folding	endoplasmic reticulum
C9ORF84	NM_173521	1.192	1.231	1.212	0.019	0.27739	1.59453	158401	Hs.428209	Chromosome 9 open reading frame 84	||C9orf84||Chromosome 9 open reading frame 84||	158401	RefSeq	9	9	9q31.3	9q31.3	-	111579727	111636778
DGAT2L4	XM_088683	1.193	1.23	1.212	0.018	0.27739	1.59453	158835
LOC402354	XM_378044	1.199	1.224	1.212	0.012	0.27739	1.59453		Hs.443139	Hypothetical protein KIAA1833	||KIAA1833||hypothetical protein KIAA1833||	377711			8		8q24.3				binding	mitotic chromosome condensation
MAP2K6	NM_002758	1.205	1.22	1.212	0.007	0.27739	1.59453	5608	Hs.463978	Mitogen-activated protein kinase kinase 6	||MAP2K6||MAPKK6||PRKMK6||MEK6||MKK6||MAPK/ERK KINASE 6||Mitogen-activated protein kinase kinase 6||PROTEIN KINASE, MITOGEN-ACTIVATED, KINASE 6||	5608	RefSeq	17	17	17q24.3	17q24.3	+	64922433	65051067	ATP binding	DNA damage induced protein phosphorylation
LOC388952	XM_373986	1.204	1.22	1.212	0.007	0.27739	1.59453		Hs.371885	Hypothetical LOC388952	||||na||hypothetical LOC388952||	388952			2		2p16.1
MGC21881	NM_203448	1.215	1.209	1.212	0.003	0.27739	1.59453	399669	Hs.467233	Hypothetical protein MGC35402	||MGC35402||hypothetical protein MGC35402||	399669	RefSeq	19	19	19q13.41	19q13.41	-	58122196	58137650	nucleic acid binding	regulation of transcription, DNA-dependent	intracellular
ASH1L	NM_018489	1.212	1.213	1.212	0	0.27739	1.59453	55870	Hs.491060	Ash1 (absent, small, or homeotic)-like (Drosophila)	||||ASH1L||Ash1 (absent, small, or homeotic)-like (Drosophila)||		RefSeq	1	1	1q22	1q22	-	152119816	152345226	DNA binding	DNA packaging	nucleus
LOC399959	XM_378316	1.089	1.332	1.211	0.121	0.276199	1.58686		Hs.411391	Hypothetical gene supported by BX647608	||||LOC399959||hypothetical gene supported by BX647608||	399959			11		11q24.1
ICA1	NM_004968	1.3	1.122	1.211	0.088	0.276199	1.58686	3382	Hs.487561	Islet cell autoantigen 1, 69kDa	||ICA69||ICA1||ISLET CELL AUTOANTIGEN, 69-KD||islet cell autoantigen 1, 69kDa||	3382	RefSeq	7	7	7p21.3	7p22	-	7926643	8075394	molecular function unknown	neurotransmitter transport	Golgi membrane
FLJ30681	NM_133459	1.147	1.275	1.211	0.064	0.276199	1.58686	147372	Hs.34333	Collagen and calcium binding EGF domains 1	||CCBE1||collagen and calcium binding EGF domains 1||	147372	RefSeq	18	18	18q21.32	18q21.32	-	55252128	55515570		phosphate transport	cytoplasm
LOC387946	XM_373575	1.262	1.16	1.211	0.05	0.276199	1.58686		Hs.447504	Similar to hypothetical protein	||||Similar to hypothetical protein||				13		13q34
LOC285741	XM_209741	1.245	1.177	1.211	0.034	0.276199	1.58686		Hs.520016	Similar to Translationally controlled tumor protein (TCTP) (p23) (Histamine-releasing factor) (HRF)	||||similar to Translationally controlled tumor protein (TCTP) (p23) (Histamine-releasing factor) (HRF)||	285741			6		6q24.2
EFNA2	NM_001405	1.233	1.19	1.211	0.021	0.276199	1.58686	1943	Hs.532655	Ephrin-A2	||EPLG6||ephrin-A2||EFNA2||LERK6||HEK7-ligand||ELF-1||ephrin-A2 precursor||EPHRIN A2||ephrin-A2 [amino acids 176-213]||ligand of eph-related kinase 6||eph-related receptor tyrosine kinase ligand 6||	1943	RefSeq	19	19	19p13.3	19p13.3	+	1237167	1250944	ephrin receptor binding	cell-cell signaling	membrane
LOC388142	XM_373638	1.231	1.191	1.211	0.02	0.276199	1.58686		Hs.130140	Hypothetical LOC388142	||||na||hypothetical LOC388142||	388142			15		15q25.1
LOC338756	XM_291989	1.23	1.192	1.211	0.018	0.276199	1.58686		Hs.506181	Similar to hypothetical protein	||||na||Similar to hypothetical protein||	338756			12		12q21.2
LOC388942	XM_373981	1.215	1.207	1.211	0.004	0.276199	1.58686		Hs.468280	Hypothetical gene supported by AK126414	||||FLJ44450||hypothetical gene supported by AK126414||	388942			2		2p21
GPX3	NM_002084	1.143	1.278	1.21	0.067	0.275007	1.5792	2878	Hs.386793	Glutathione peroxidase 3 (plasma)	||1.11.1.9||GPX3||GLUTATHIONE PEROXIDASE, PLASMA||Glutathione peroxidase 3 (plasma)||plasma glutathione peroxidase 3 precursor||	2878	RefSeq	5	5	5q33.1	5q23	+	150380111	150388741	electron transporter activity	response to lipid hydroperoxide	extracellular region
STAR	NM_000349	1.159	1.261	1.21	0.05	0.275007	1.5792	6770	Hs.521535	Steroidogenic acute regulator	||STAR||STARD1||Steroidogenic acute regulator||STEROIDOGENIC ACUTE REGULATORY PROTEIN||START DOMAIN-CONTAINING PROTEIN 1||	6770	RefSeq	8	8	8p12	8p11.2	-	38120326	38127619	cholesterol binding	C21-steroid hormone biosynthesis	mitochondrion
THNSL1	NM_024838	1.17	1.251	1.21	0.04	0.275007	1.5792	79896	Hs.534486	Threonine synthase-like 1 (bacterial)	||THNSL1||Threonine synthase-like 1 (bacterial)||	79896	RefSeq	10	10	10p12.1	10p12.1	+	25345592	25354458	ATP binding	amino acid biosynthesis
ACTR2	NM_005722	1.249	1.171	1.21	0.038	0.275007	1.5792	10097	Hs.393201	ARP2 actin-related protein 2 homolog (yeast)	||ACTR2||ARP2 ARP2/3 COMPLEX||ARP2 actin-related protein 2 homolog (yeast)||	10097	RefSeq	2	2	2p14	2p14	+	65366628	65408946	protein binding		cytoskeleton
NGFRAP1	NM_014380	1.18	1.24	1.21	0.029	0.275007	1.5792	27018	Hs.448588	Nerve growth factor receptor (TNFRSF16) associated protein 1	||NGFRAP1||NADE||NGFR-ASSOCIATED PROTEIN 1||p75(NTR)-ASSOCIATED CELL DEATH EXECUTOR||NERVE GROWTH FACTOR RECEPTOR-ASSOCIATED PROTEIN 1||nerve growth factor receptor (TNFRSF16) associated protein 1||	27018	RefSeq	X	X	Xq22.2	Xq22.2	+	102438253	102439144	receptor activity	apoptosis	cellular component unknown
LOC400786	XM_378901	1.181	1.24	1.21	0.029	0.275007	1.5792
TRAF5	NM_004619	1.237	1.182	1.21	0.027	0.275007	1.5792	7188	Hs.523930	TNF receptor-associated factor 5	||TRAF5||TNF receptor-associated factor 5||	7188	RefSeq	1	1	1q32.3	1q32	+	207888434	207936679	signal transducer activity	apoptosis	ubiquitin ligase complex
USP29	NM_020903	1.186	1.234	1.21	0.024	0.275007	1.5792	57663	Hs.515632	Ubiquitin specific protease 29	||USP29||Ubiquitin specific protease 29||	57663	RefSeq	19	19	19q13.43	19q13.43	+	62331822	62335106	cysteine-type endopeptidase activity	ubiquitin cycle	cellular component unknown
LOC401254	XM_379406	1.186	1.235	1.21	0.024	0.275007	1.5792		Hs.157039	Hypothetical gene supported by AL832447	||||na||hypothetical gene supported by AL832447||	401254			6		6p21.31
TTBK2	NM_173500	1.188	1.232	1.21	0.021	0.275007	1.5792	146057	Hs.549247	Tau tubulin kinase 2	||TTBK2||Tau tubulin kinase 2||	146057	RefSeq	15	15	15q15.2	15q15.2	-	40825024	41000204	ATP binding	protein amino acid phosphorylation
SLC39A14	NM_015359	1.217	1.202	1.21	0.007	0.275007	1.5792	23516	Hs.491232	Solute carrier family 39 (zinc transporter), member 14	||KIAA0062||SLC39A14||Solute carrier family 39 (zinc transporter), member 14||	23516	RefSeq	8	8	8p21.3	8p21.3	+	22280736	22336141	metal ion transporter activity	metal ion transport	integral to membrane
DKFZP686G0786	NM_198460	1.212	1.208	1.21	0.002	0.275007	1.5792	163351	Hs.254338	Guanylate binding protein family, member 6	||GBP6||Guanylate binding protein family, member 6||	163351	RefSeq	1	1	1p22.2	1p22.2	+	89541637	89564040	GTP binding	immune response
FLJ37543	NM_173667	1.212	1.207	1.21	0.002	0.275007	1.5792	285668					RefSeq	5		5q12.1		+	60969392	61038119
CEACAM4	NM_001817	1.275	1.143	1.209	0.066	0.273814	1.57153	1089	Hs.12	Carcinoembryonic antigen-related cell adhesion molecule 4	||CEACAM4||CGM7_HUMAN||Nonspecific cross-reacting antigen (NCA)||nonspecific cross-reacting antigen W236||Carcinoembryonic antigen-related cell adhesion molecule 4||carcinoembryonic antigen gene family member 7||	1089	RefSeq	19	19	19q13.2	19q13.2	-	46817183	46825268			integral to plasma membrane
BCL6	NM_001706	1.269	1.149	1.209	0.059	0.273814	1.57153	604	Hs.478588	B-cell CLL/lymphoma 6 (zinc finger protein 51)	||BCL5||BCL6||ZBTB27||ZNF51||BCL6A||B-cell CLL/lymphoma-6||BCL6/LCP1 FUSION GENE||BCL6/IKAROS FUSION GENE||BLC6/IL21R FUSION GENE||B-cell lymphoma 6 protein||LAZ3 BCL6/H4FM FUSION GENE||cys-his2 zinc finger transcription factor||lymphoma-associated zinc finger gene on chromosome 3||B-cell CLL/lymphoma 6 (zinc finger protein 51)||	604	RefSeq	3	3	3q27.3	3q27	-	188921866	188946177	protein binding	inflammatory response	mediator complex
KIAA0789	XM_033113	1.154	1.264	1.209	0.054	0.273814	1.57153	9671
PRSSL1	NM_214710	1.262	1.157	1.209	0.052	0.273814	1.57153	400668	Hs.245146	Protease, serine-like 1	||PRSSL1||Protease, serine-like 1||	400668	RefSeq	19	19	19p13.3	19p13.3	-	636545	646461	chymotrypsin activity	proteolysis and peptidolysis
PMAIP1	NM_021127	1.161	1.257	1.209	0.048	0.273814	1.57153	5366	Hs.96	Phorbol-12-myristate-13-acetate-induced protein 1	||APR||PMAIP1||NOXA||PMA-INDUCED PROTEIN 1||ATL-DERIVED PMA-RESPONSIVE GENE||Phorbol-12-myristate-13-acetate-induced protein 1||	5366	RefSeq	18	18	18q21.32	18q21.32	+	55718216	55722517
CGI-119	NM_016056	1.252	1.166	1.209	0.043	0.273814	1.57153	51643	Hs.505934	CGI-119 protein	||CGI-119||CGI-119 protein||	51643	RefSeq	12	12	12q14.3	12q14.1-q15	-	64817458	64850031			integral to membrane
LATS1	NM_004690	1.242	1.176	1.209	0.032	0.273814	1.57153	9113	Hs.549084	LATS, large tumor suppressor, homolog 1 (Drosophila)	||LATS1||LATS, large tumor suppressor, homolog 1 (Drosophila)||LARGE TUMOR SUPPRESSOR, DROSOPHILA, HOMOLOG OF, 1||	9113	RefSeq	6	6	6q25.1	6q24-q25.1	-	150023743	150131506	ATP binding	G2/M transition of mitotic cell cycle	spindle pole
LOC343702	XM_293160	1.238	1.18	1.209	0.028	0.273814	1.57153
C6ORF64	NM_018322	1.181	1.237	1.209	0.027	0.273814	1.57153	55776	Hs.58382	Chromosome 6 open reading frame 64	||C6orf64||Chromosome 6 open reading frame 64||	55776	RefSeq	6	6	6p21.2	6p21.2	-	39179817	39190843
BACH1	NM_001186	1.223	1.195	1.209	0.013	0.273814	1.57153	571	Hs.154276	BTB and CNC homology 1, basic leucine zipper transcription factor 1	||BACH1||BTB and CNC homology 1 isoform a||BTB and CNC homology 1 isoform b||BTB and CNC homology 1, basic leucine zipper transcription factor 1||	571	RefSeq	21	21	21q21.3	21q22.11	+	29593090	29640340	DNA binding	regulation of transcription, DNA-dependent	nucleus
LOC400644	XM_378741	1.201	1.217	1.209	0.008	0.273814	1.57153		Hs.514732	Hypothetical gene supported by AK126243	||||FLJ44255||hypothetical gene supported by AK126243||	400644			18		18p11.21
LOC151261	XM_098030	1.204	1.215	1.209	0.005	0.273814	1.57153		Hs.157007	Hypothetical LOC151261	||||na||hypothetical LOC151261||	151261			2		2p24.3
ADCK4	NM_024876	1.103	1.313	1.208	0.105	0.27262	1.56387	79934	Hs.130712	AarF domain containing kinase 4	||ADCK4||aarF domain containing kinase 4||	79934	RefSeq	19	19	19q13.2	19q13.2	-	45889273	45914440	kinase activity
LOC400642	XM_378735	1.31	1.105	1.208	0.102	0.27262	1.56387		Hs.553799	Hypothetical gene supported by BC041875; BX648984	||||LOC400642||hypothetical gene supported by BC041875; BX648984||	400642			18		18p11.31
LOC391343	XM_372911	1.125	1.292	1.208	0.083	0.27262	1.56387
LOC154907	XM_088072	1.147	1.27	1.208	0.061	0.27262	1.56387		Hs.276325	Hypothetical LOC402586	||||Hypothetical LOC402586||				7		7
CDH13	NM_001257	1.151	1.265	1.208	0.057	0.27262	1.56387	1012	Hs.436040	Cadherin 13, H-cadherin (heart)	||CDHH||heart-cadherin||truncated-cadherin||P105||CDH13||CADHERIN, HEART||cadherin 13 preproprotein||cadherin 13, H-cadherin (heart)||	1012	RefSeq	16	16	16q23.3	16q24.2-q24.3	+	81218078	82387698	calcium ion binding	cell adhesion	membrane
NR5A2	NM_003822	1.162	1.253	1.208	0.045	0.27262	1.56387	2494	Hs.33446	Nuclear receptor subfamily 5, group A, member 2	||B1F2||hB1F-2||FTF||LRH-1||CPF||NR5A2||FTZ-F1beta||LRH1||nuclear receptor NR5A2||FETOPROTEIN TRANSCRIPTION FACTOR||CYP7A promoter-binding factor||HUMAN B1-BINDING FACTOR||liver receptor homolog 1||fetoprotein-alpha 1 (AFP) transcription factor||nuclear receptor subfamily 5, group A, member 2||nuclear receptor subfamily 5, group A, member 2 isoform 1||nuclear receptor subfamily 5, group A, member…	2494	RefSeq	1	1	1q32.1	1q32.1	+	196728426	196878205	RNA polymerase II transcription factor activity, enhancer binding	morphogenesis	nucleus
LOC254897	XM_170950	1.244	1.171	1.208	0.036	0.27262	1.56387		Hs.448449	KIAA0459 protein	||KIAA0459||KIAA0459 protein||	23252			1		1p36.13
NUP50	NM_007172	1.179	1.237	1.208	0.028	0.27262	1.56387	10762	Hs.475103	Nucleoporin 50kDa	||NUP50||NPAP60L||nucleoporin 50kDa||NUCLEOPORIN, 50-KD||NPAP60, RAT, HOMOLOG OF||	10762	RefSeq	22	22	22q13.31	22q13.31	+	43880262	43901242	porin activity	protein transport	integral to membrane
NCOA6	NM_014071	1.182	1.234	1.208	0.026	0.27262	1.56387	23054	Hs.368971	Nuclear receptor coactivator 6	||PRIP||NCOA6||KIAA0181||TRBP||NRC||AIB3||ASC2||ACTIVATING SIGNAL COINTEGRATOR 2||PEROXISOME PROLIFERATOR-ACTIVATED RECEPTOR-INTERACTING PROTEIN||NUCLEAR RECEPTOR COACTIVATOR RAP250||THYROID HORMONE RECEPTOR-BINDING PROTEIN||NUCLEAR RECEPTOR-ACTIVATING PROTEIN, 250-KB||Nuclear receptor coactivator 6||AMPLIFIED IN BREAST CANCER 3||	23054	RefSeq	20	20	20q11.22	20q11	-	32766238	32877094	chromatin binding	DNA recombination	nucleus
LOC221091	NM_203422	1.189	1.226	1.208	0.018	0.27262	1.56387	221091	Hs.427449	Similar to hypothetical protein	||LOC221091||Similar to hypothetical protein||	221091	RefSeq	11	11	11q12.3	11q12.3	-	62210451	62213776			integral to membrane
TIGD3	NM_145719	1.199	1.218	1.208	0.009	0.27262	1.56387	220359	Hs.49050	Tigger transposable element derived 3	||TIGD3||Tigger transposable element derived 3||	220359	RefSeq	11	11	11q13.1	11q13.1	+	64878865	64881523	DNA binding		chromosome, pericentric region
LOC401819	XM_377388	1.213	1.202	1.208	0.005	0.27262	1.56387		Hs.458782	Similar to antigen	||||na||Similar to antigen||	401819			15		15q23
LOC387824	XM_373520	1.306	1.108	1.207	0.098	0.271426	1.5562		Hs.534657	Hypothetical LOC387824	||||na||hypothetical LOC387824||	387824			11		11q24.3
CDC42	NM_001791	1.109	1.304	1.207	0.097	0.271426	1.5562	998	Hs.467637	Cell division cycle 42 (GTP binding protein, 25kDa)	||CDC42||CDC42Hs||G25K||growth-regulating protein||GTP-BINDING PROTEIN, 25-KD||small GTP binding protein CDC42||cell division cycle 42 isoform 1||cell division cycle 42 isoform 2||cell division cycle 42 (GTP binding protein, 25kDa)||dJ224A6.1.2 (cell division cycle 42 (GTP-binding protein, 25kD))||dJ224A6.1.1 (cell division cycle 42 (GTP-binding protein, 25kD))||cell division cycle 42 (GTP bindin…	998	RefSeq	1	1	1p36.12	1p36.1	+	22124487	22164741	GTP binding	actin filament organization	cytoplasm
CPS1	NM_001875	1.135	1.28	1.207	0.072	0.271426	1.5562	1373	Hs.149252	Carbamoyl-phosphate synthetase 1, mitochondrial	||||CPS1||Carbamoyl-phosphate synthetase 1, mitochondrial||		RefSeq	2	2	2q34	2q35	+	211246843	211369335	ATP binding	arginine biosynthesis	mitochondrion
GREB1	NM_014668	1.265	1.148	1.207	0.058	0.271426	1.5562	9687	Hs.467733	GREB1 protein	||GREB1||GREB1 protein||	9687	RefSeq	2	2	2p25.1	2p25.1	+	11624839	11733510	molecular function unknown	biological process unknown	cellular component unknown
LOC219537	XM_166203	1.15	1.264	1.207	0.056	0.271426	1.5562		Hs.68756	Likely ortholog of mouse calponin homology-associated smooth muscle protein	||CHASM||Likely ortholog of mouse calponin homology-associated smooth muscle protein||	219537			11		11q12.1
MKNK1	NM_003684	1.156	1.258	1.207	0.05	0.271426	1.5562	8569	Hs.371594	MAP kinase interacting serine/threonine kinase 1	||MKNK1||MNK1||MAPK-INTERACTING KINASE 1||MAP kinase interacting serine/threonine kinase 1||MITOGEN-ACTIVATED PROTEIN KINASE-INTERACTING SERINE/THREONINE KINASE 1||	8569	RefSeq	1	1	1p33	1p33	-	46735110	46781906	ATP binding	protein amino acid phosphorylation
MTP	NM_000253	1.237	1.178	1.207	0.029	0.271426	1.5562	4547	Hs.195799	Microsomal triglyceride transfer protein (large polypeptide, 88kDa)	||MTP||MTP, LARGE SUBUNIT||MICROSOMAL TRIGLYCERIDE TRANSFER PROTEIN, 88-KD||microsomal triglyceride transfer protein (large polypeptide, 88kDa)||	4547	RefSeq	4	4	4q23	4q24	+	100853158	100901804	lipid binding	lipid metabolism	endoplasmic reticulum
SERPINA1	NM_000295	1.234	1.18	1.207	0.026	0.271426	1.5562	5265	Hs.525557	Serine (or cysteine) proteinase inhibitor, clade A (alpha-1 antiproteinase, antitrypsin), member 1	||ANTI-ELASTASE||AAT||SERPINA1||PI1||PROTEASE INHIBITOR 1||SERPINA1 ALPHA-1-ANTITRYPSIN DEFICIENCY, AUTOSOMAL RECESSIVE||serine (or cysteine) proteinase inhibitor, clade A (alpha-1 antiproteinase, antitrypsin), member 1||	5265	RefSeq	14	14	14q32.13	14q32.1	-	93914450	93924904	protein binding	acute-phase response	extracellular region
RNF7	NM_014245	1.183	1.232	1.207	0.024	0.271426	1.5562	9616	Hs.134623	Ring finger protein 7	||SAG||ROC2||RNF7||Ring finger protein 7||SENSITIVE TO APOPTOSIS GENE||REGULATOR OF CULLINS 2||	9616	RefSeq	3	3	3q23	3q22-q24	+	142939748	142947940	copper ion binding	anti-apoptosis	cytoplasm
SEMA4B	NM_020210	1.194	1.219	1.207	0.012	0.271426	1.5562	10509	Hs.474935	Sema domain, immunoglobulin domain (Ig), transmembrane domain (TM) and short cytoplasmic domain, (semaphorin) 4B	||SEMA4B||sema domain, immunoglobulin domain (Ig), transmembrane domain (TM) and short cytoplasmic domain, (semaphorin) 4B||	10509	RefSeq	15	15	15q26.1	15q25	+	88529155	88573894	receptor activity	cell differentiation	integral to membrane
CAV2	NM_001233	1.208	1.207	1.207	0	0.271426	1.5562	858	Hs.212332	Caveolin 2	||MGC12294||CAV2||Caveolin 2||caveolae protein, 20-kD||caveolin 2 isoform c||caveolin 2 isoform a and b||	858	RefSeq	7	7	7q31.2	7q31.1	+	115733394	115742545			caveolar membrane
LOC283551	XM_378455	1.077	1.335	1.206	0.129	0.27023	1.54853	283551
CSPG4	NM_001897	1.318	1.093	1.206	0.112	0.27023	1.54853	1464	Hs.513044	Chondroitin sulfate proteoglycan 4 (melanoma-associated)	||MCSPG||CSPG4||MEL-CSPG||MSK16||CHONDROITIN SULFATE PROTEOGLYCAN, MELANOMA-ASSOCIATED||Chondroitin sulfate proteoglycan 4 (melanoma-associated)||melanoma-associated chondroitin sulfate proteoglycan 4||CHONDROITIN SULFATE PROTEOGLYCAN NG2, RAT, HOMOLOG OF||	1464	RefSeq	15	15	15q24.2	15q23	-	73754018	73792151	structural molecule activity	cell adhesion	integral to plasma membrane
LOC283537	NM_181785	1.1	1.312	1.206	0.105	0.27023	1.54853	283537	Hs.117167	Hypothetical protein LOC283537	||LOC283537||hypothetical protein LOC283537||	283537	RefSeq	13	13	13q12.3	13q12.3	-	28172219	28190962			integral to membrane
DGKB	NM_004080	1.115	1.297	1.206	0.091	0.27023	1.54853	1607	Hs.487619	Diacylglycerol kinase, beta 90kDa	||2.7.1.107||DGK-BETA||DGKB||KIAA0718||DAGK2||DGK, 90-KD||DIACYLGLYCEROL KINASE, BETA, 90-KD||diacylglycerol kinase, beta (90kD)||diacylglycerol kinase, beta 90kDa||diacylglycerol kinase, beta isoform 2||diacylglycerol kinase, beta isoform 1||	1607	RefSeq	7	7	7p21.2	7p21.3	-	13960484	14654128	calcium ion binding	intracellular signaling cascade
FLJ37673	NM_182591	1.261	1.15	1.206	0.055	0.27023	1.54853	285456					RefSeq	4		4q25		-	109816949	109899157
ATP8B1	NM_005603	1.161	1.252	1.206	0.045	0.27023	1.54853	5205	Hs.216623	ATPase, Class I, type 8B, member 1	||FIC1||ATP8B1||FAMILIAL INTRAHEPATIC CHOLESTASIS GENE 1||ATPase, CLASS I, TYPE 8B, MEMBER 1||	5205	RefSeq	18	18	18q21.31	18q21-q22	-	53466717	53550037	ATP binding	bile acid transport	integral to plasma membrane
CLCN7	NM_001287	1.242	1.17	1.206	0.036	0.27023	1.54853	1186	Hs.459649	Chloride channel 7	||CLCN7||CLC7||CLC-7||OPTA2||Chloride channel 7||	1186	RefSeq	16	16	16p13.3	16p13	-	1435345	1465013	voltage-gated chloride channel activity	chloride transport	integral to plasma membrane
UHSKERB	NM_021046	1.241	1.17	1.206	0.035	0.27023	1.54853	57830	Hs.445245	Keratin associated protein 5-8	||||UHSKerB||Keratin associated protein 5-8||		RefSeq	11	11	11q13.4	11q13.4	+	70915994	70927313	structural constituent of epidermis	biological process unknown	extracellular region
LOC389240	XM_371715	1.241	1.17	1.206	0.035	0.27023	1.54853		Hs.447719	Similar to alpha NAC/1.9.2. protein	||||similar to alpha NAC/1.9.2. protein||	389240			4		4q32.3
RPL39	NM_001000	1.234	1.178	1.206	0.027	0.27023	1.54853	6170	Hs.546284	Ribosomal protein L39	||||RPL39||Ribosomal protein L39||		RefSeq	X	X	Xq24	Xq22-q24	-	118702350	118707488	structural constituent of ribosome	protein biosynthesis	ribosome
HES4	NM_021170	1.212	1.2	1.206	0.005	0.27023	1.54853	57801	Hs.154029	Hairy and enhancer of split 4 (Drosophila)	||HES4||HAIRY/ENHANCER OF SPLIT, DROSOPHILA, HOMOLOG OF, 4||hairy and enhancer of split 4 (Drosophila)||	57801	RefSeq	1	1	1p36.33	1p36.33	-	974411	975537	DNA binding	cell differentiation	nucleus
TRPC1	NM_003304	1.202	1.209	1.206	0.003	0.27023	1.54853	7220	Hs.250687	Transient receptor potential cation channel, subfamily C, member 1	||TRP1||TRPC1||TRANSIENT RECEPTOR POTENTIAL CHANNEL 1||TRANSIENT RECEPTOR POTENTIAL, DROSOPHILA, HOMOLOG OF, 1||transient receptor potential cation channel, subfamily C, member 1||	7220	RefSeq	3	3	3q23	3q22-q24	+	143925963	144009427	store-operated calcium channel activity	calcium ion transport	integral to plasma membrane
SPANXC	NM_022661	1.095	1.315	1.205	0.109	0.269033	1.54087	64663	Hs.343879	SPANX family, member C	||CTP11||SPANXC||SPANX family, member C||SPERM PROTEIN ASSOCIATED WITH THE NUCLEUS, X CHROMOSOME, FAMILY MEMBER C||	64663	RefSeq	X	X	Xq27.2	Xq27.1	-	140061116	140062166	molecular function unknown	biological process unknown	nucleus
LOC388494	XM_373788	1.118	1.293	1.205	0.087	0.269033	1.54087		Hs.465612	Hypothetical gene supported by AL365406; BC034005	||||LOC388494||hypothetical gene supported by AL365406; BC034005||	388494			19		19p13.3
HLA-DQA2	NM_020056	1.262	1.148	1.205	0.056	0.269033	1.54087	3118	Hs.387679	Major histocompatibility complex, class II, DQ alpha 2	||||HLA-DQA1||Major histocompatibility complex, class II, DQ alpha 2||		RefSeq	6	6	6p21.32	6p21.3	+	32817198	32822149	MHC class II receptor activity	antigen presentation, exogenous antigen	integral to membrane
TEC	NM_003215	1.175	1.235	1.205	0.029	0.269033	1.54087	7006	Hs.479670	Tec protein tyrosine kinase	||TEC||Tec protein tyrosine kinase||	7006	RefSeq	4	4	4p12	4p12	-	47978728	48112742	ATP binding	protein amino acid phosphorylation
RPP25	NM_017793	1.192	1.217	1.205	0.012	0.269033	1.54087	54913	Hs.8562	Ribonuclease P 25kDa subunit	||RPP25||ribonuclease P 25kDa subunit||	54913	RefSeq	15	15	15q24.1	15q24.1	-	73034703	73036828	nucleic acid binding
TAF7	NM_005642	1.208	1.203	1.205	0.002	0.269033	1.54087	6879	Hs.438838	TAF7 RNA polymerase II, TATA box binding protein (TBP)-associated factor, 55kDa	||TAF2F||TAFII55||TAF7||TATA BOX-BINDING PROTEIN-ASSOCIATED FACTOR 2F||TBP-ASSOCIATED FACTOR, RNA POLYMERASE II, 55-KD||TAF7 RNA POLYMERASE II, TATA BOX-BINDING PROTEIN-ASSOCIATED FACTOR, 55-KD||TAF7 RNA polymerase II, TATA box binding protein (TBP)-associated factor, 55kDa||	6879	RefSeq	5	5	5q31.3	5q31	-	140678241	140680535	general RNA polymerase II transcription factor activity	regulation of transcription, DNA-dependent	nucleus
LOC389276	XM_371728	1.332	1.076	1.204	0.128	0.267835	1.5332		Hs.512405	Similar to BC012016 protein	||||na||similar to BC012016 protein||	389276			5		5p14.3
METAP2	NM_006838	1.27	1.139	1.204	0.065	0.267835	1.5332	10988	Hs.444986	Methionyl aminopeptidase 2	||p67||MetAP2||Methionyl aminopeptidase 2||METHIONINE AMINOPEPTIDASE 2||EUKARYOTIC INITIATION FACTOR 2-ASSOCIATED PROTEIN, 67-KD||	10988	RefSeq	12	12	12q22	12q22	+	94370389	94410587	methionyl aminopeptidase activity	protein modification
LOC389405	XM_371829	1.27	1.139	1.204	0.065	0.267835	1.5332		Hs.125543	Similar to Neurogenic locus Notch protein precursor	||||LOC389405||similar to Neurogenic locus Notch protein precursor||	389405			6		6q12				calcium ion binding
B3GNT7	NM_145236	1.247	1.16	1.204	0.043	0.267835	1.5332	93010	Hs.299329	UDP-GlcNAc:betaGal beta-1,3-N-acetylglucosaminyltransferase 7	||B3GNT7||UDP-GlcNAc:betaGal beta-1,3-N-acetylglucosaminyltransferase 7||	93010	RefSeq	2	2	2q37.1	2q37.1	+	232085839	232089189	galactosyltransferase activity	protein amino acid glycosylation	membrane
TORC3	NM_022769	1.232	1.177	1.204	0.027	0.267835	1.5332	64784	Hs.459345	Transducer of regulated cAMP response element-binding protein (CREB) 3	||TORC3||TRANSDUCER OF REGULATED CREB 3||TRANSDUCER OF REGULATED cAMP RESPONSE ELEMENT-BINDING PROTEIN 3||transducer of regulated cAMP response element-binding protein (CREB) 3||	64784	RefSeq	15	15	15q26.1	15q26.1	+	88962152	88989580
LOC402559	XM_379881	1.213	1.195	1.204	0.008	0.267835	1.5332		Hs.186649	Hypothetical protein LOC54103	||LOC54103||hypothetical protein LOC54103||	54103			7		7q11.23
LOC402095	XM_377756	1.101	1.304	1.203	0.101	0.266637	1.52554		Hs.534832	Similar to dJ908M14.1.3 (ribosomal protein S21, isoform 3)	||||na||similar to dJ908M14.1.3 (ribosomal protein S21, isoform 3)||	402095			2		2q12.2
MEN1	NM_000244	1.299	1.107	1.203	0.095	0.266637	1.52554	4221	Hs.423348	Multiple endocrine neoplasia I	||ZES||MEN1||MEA I||MEN I||ZOLLINGER-ELLISON SYNDROME||WERMER SYNDROME MENIN||ENDOCRINE ADENOMATOSIS, MULTIPLE||multiple endocrine neoplasia I||MULTIPLE ENDOCRINE NEOPLASIA, TYPE I||	4221	RefSeq	11	11	11q13.1	11q13	-	64327571	64334764	protein binding	negative regulation of transcription from RNA polymerase II promoter	nucleus
KIAA0748	XM_374983	1.29	1.117	1.203	0.086	0.266637	1.52554	9840	Hs.33187	KIAA0748 gene product	||KIAA0748||KIAA0748 gene product||	9840			12		12q13.2
PARVA	NM_018222	1.151	1.256	1.203	0.052	0.266637	1.52554	55742	Hs.436319	Parvin, alpha	||PARVA||Parvin, alpha||	55742	RefSeq	11	11	11p15.3	11p15.3	+	12355678	12508919	actin binding	cell adhesion	cytoskeleton
LRPPRC	NM_133259	1.17	1.237	1.203	0.033	0.266637	1.52554	10128	Hs.368084	Leucine-rich PPR-motif containing	||LRPPRC||LRP130||leucine-rich PPR-motif containing||LEUCINE-RICH PROTEIN, 130-KD||LEUCINE-RICH PPR MOTIF-CONTAINING PROTEIN||	10128	RefSeq	2	2	2p21	2p21	-	44026537	44134795	RNA binding	biological process unknown	mitochondrion
LOC388456	XM_373771	1.232	1.174	1.203	0.029	0.266637	1.52554		Hs.407666	Hypothetical gene supported by BC039671	||||LOC388456||hypothetical gene supported by BC039671||	388456			18		18p11.32
RAB20	NM_017817	1.177	1.229	1.203	0.026	0.266637	1.52554	55647	Hs.508720	RAB20, member RAS oncogene family	||RAB20||RAB20, member RAS oncogene family||	55647	RefSeq	13	13	13q34	13q34	-	109973414	110012072	GTP binding	protein transport
BUB3	NM_004725	1.179	1.227	1.203	0.023	0.266637	1.52554	9184	Hs.418533	BUB3 budding uninhibited by benzimidazoles 3 homolog (yeast)	||BUB3||BUB3 budding uninhibited by benzimidazoles 3 homolog (yeast)||BUDDING UNINHIBITED BY BENZIMIDAZOLES 3, S. CEREVISIAE, HOMOLOG OF||	9184	RefSeq	10	10	10q26.13	10q26	+	124903920	124914869		cell proliferation	kinetochore
LOC390192	XM_372410	1.223	1.183	1.203	0.019	0.266637	1.52554
GALK2	NM_002044	1.215	1.19	1.203	0.012	0.266637	1.52554	2585	Hs.117532	Galactokinase 2	||MGC1745||2.7.1.6||GK2||GALK2||Galactokinase 2||galactokinase 2 isoform 1||galactokinase 2 isoform 2||	2585	RefSeq	15	15	15q21.1	15q21.1	+	47249713	47409294	ATP binding	carbohydrate phosphorylation	cytoplasm
LOC392465	XM_373347	1.212	1.195	1.203	0.008	0.266637	1.52554		Hs.437539	Similar to RIKEN cDNA 2010001H14	||||similar to RIKEN cDNA 2010001H14||	392465			X		Xp11.23
CPXCR1	NM_033048	1.209	1.197	1.203	0.005	0.266637	1.52554	53336	Hs.458292	CPX chromosome region, candidate 1	||CPXCR1||CPX chromosome region, candidate 1||	53336	RefSeq	X	X	Xq21.31	Xq21.3	+	87808400	87815924	nucleic acid binding		nucleus
SLC1A1	NM_004170	1.205	1.202	1.203	0.001	0.266637	1.52554	6505	Hs.444915	Solute carrier family 1 (neuronal/epithelial high affinity glutamate transporter, system Xag), member 1	||EAAT3||EAAC1||SLC1A1||GLUTAMATE TRANSPORTER, HIGH-AFFINITY||EXCITATORY AMINO ACID CARRIER 1||SOLUTE CARRIER FAMILY 1 (NEURONAL/EPITHELIAL HIGH AFFINITY GLUTAMATE TRANSPORTER), MEMBER 1||solute carrier family 1 (neuronal/epithelial high affinity glutamate transporter, system Xag), member 1||	6505	RefSeq	9	9	9p24.2	9p24	+	4480439	4577258	L-glutamate transporter activity	L-glutamate transport	integral to plasma membrane
APG4D	NM_032885	1.341	1.063	1.202	0.138	0.265437	1.51787	84971	Hs.512799	APG4 autophagy 4 homolog D (S. cerevisiae)	||APG4D||APG4 autophagy 4 homolog D (S. cerevisiae)||	84971	RefSeq	19	19	19p13.2	19p13.2	+	10515646	10525093	cysteine-type endopeptidase activity	autophagic vacuole formation	cytosol
FLJ32658	NM_144688	1.315	1.09	1.202	0.112	0.265437	1.51787	147872	Hs.511847	Hypothetical gene DKFZp434A2223	||||FLJ32658||Hypothetical gene DKFZp434A2223||		RefSeq		19		19q13.33				protein tyrosine/serine/threonine phosphatase activity	protein amino acid dephosphorylation
HRBL	NM_006076	1.307	1.096	1.202	0.105	0.265437	1.51787	3268	Hs.521083	HIV-1 Rev binding protein-like	||||HRBL||HIV-1 Rev binding protein-like||		RefSeq	7	7	7q22.1	7q22.1	+	99781532	99807920	molecular function unknown	regulation of GTPase activity	cellular component unknown
GAGED4	NM_130776	1.125	1.28	1.202	0.077	0.265437	1.51787	170626	Hs.43879	X antigen family, member 3	||XAGE3||GAGED4||X antigen family, member 3||	170626	RefSeq	X	X	Xp11.22	Xp11.22-p11.21	-	52774578	52779353
LOC341208	XM_291947	1.126	1.278	1.202	0.076	0.265437	1.51787	341208	Hs.450694	Hephaestin-like 1	||HEPHL1||Hephaestin-like 1||	341208			11		11q21				copper ion binding	copper ion transport
LOC402620	XM_379962	1.276	1.128	1.202	0.074	0.265437	1.51787
ZFP67	NM_015872	1.15	1.253	1.202	0.051	0.265437	1.51787	51043	Hs.549155	Zinc finger and BTB domain containing 7B	||CKROX||ZBTB7B||ZFP67||COLLAGEN KROX PROTEIN||zinc finger and BTB domain containing 7B||ZINC FINGER PROTEIN 67, MOUSE, HOMOLOG OF||	51043	RefSeq	1	1	1q22	1q22	+	151799996	151802525	DNA binding	cell differentiation	nucleus
DLG3	NM_021120	1.158	1.247	1.202	0.044	0.265437	1.51787	1741	Hs.522680	Discs, large homolog 3 (neuroendocrine-dlg, Drosophila)	||NEDLG||KIAA1232||MRX||DLG3||NEUROENDOCRINE DLG||synapse-associated protein 102||discs large homolog 3||discs, large homolog 3 (neuroendocrine-dlg, Drosophila)||discs, large (Drosophila) homolog 3 (neuroendocrine-dlg)||SAP102 MENTAL RETARDATION, X-LINKED NONSYNDROMIC, DLG3-RELATED||DISCS LARGE, DROSOPHILA, HOMOLOG OF, 3||bA291O7.3 (discs, large Drosophila homolog 3 (neuroendocrine-dlg) )||	1741	RefSeq	X	X	Xq13.1	Xq13.1	+	69447839	69505554	guanylate kinase activity	negative regulation of cell proliferation	cellular component unknown
LOC400693	XM_375609	1.158	1.246	1.202	0.043	0.265437	1.51787
TESK2	NM_007170	1.161	1.243	1.202	0.04	0.265437	1.51787	10420	Hs.525091	Testis-specific kinase 2	||TESK2||Testis-specific kinase 2||TESTIS-SPECIFIC PROTEIN KINASE 2||	10420	RefSeq	1	1	1p34.1	1p32	-	45478648	45625926	ATP binding	actin cytoskeleton organization and biogenesis	nucleus
LOC400121	XM_375018	1.241	1.164	1.202	0.038	0.265437	1.51787
MAP2K3	NM_002756	1.226	1.178	1.202	0.024	0.265437	1.51787	5606	Hs.514012	Mitogen-activated protein kinase kinase 3	||MAPKK3||MAP2K3||MEK3||PRKMK3||MKK3||MAPK/ERK KINASE 3||Mitogen-activated protein kinase kinase 3||PROTEIN KINASE, MITOGEN-ACTIVATED, KINASE 3||	5606	RefSeq	17	17	17p11.2	17q11.2	+	21135373	21158870	ATP binding	positive regulation of protein kinase activity
LOC387923	XM_370724	1.219	1.185	1.202	0.017	0.265437	1.51787
LOC164714	XM_104657	1.206	1.198	1.202	0.003	0.265437	1.51787		Hs.526713	Similar to RIKEN cDNA 1700019P01	||||LOC164714||similar to RIKEN cDNA 1700019P01||	164714			22		22q13.33				tubulin-tyrosine ligase activity	protein modification
LOC401513	XM_379637	1.203	1.2	1.202	0.001	0.265437	1.51787		Hs.460406	Hypothetical gene supported by AK127732	||||na||hypothetical gene supported by AK127732||	401513			9		9p12
CUL7	NM_014780	1.203	1.202	1.202	0	0.265437	1.51787	9820	Hs.520136	Cullin 7	||CUL7||Cullin 7||	9820	RefSeq	6	6	6p21.1	6p21.1	-	43113333	43129632	protein binding	cell cycle	anaphase-promoting complex
LYK5	NM_153335	1.293	1.108	1.201	0.092	0.264236	1.5102	92335	Hs.549229	Protein kinase LYK5	||LYK5||STRAD||STE20-RELATED ADAPTOR PROTEIN||protein kinase LYK5||	92335	RefSeq	17	17	17q23.3	17q23.3	-	59133933	59173062	ATP binding	protein amino acid phosphorylation
TBX10	NM_005995	1.124	1.278	1.201	0.076	0.264236	1.5102	347853	Hs.454480	T-box 10	||TBX10||T-box 10||	347853	RefSeq	11	11	11q13.2	11q13.2	-	67155350	67163607	RNA polymerase II transcription factor activity	morphogenesis	nucleus
LOC402055	XM_377713	1.275	1.127	1.201	0.074	0.264236	1.5102
SLC16A5	NM_004695	1.229	1.173	1.201	0.027	0.264236	1.5102	9121	Hs.369554	Solute carrier family 16 (monocarboxylic acid transporters), member 5	||MCT5||SLC16A5||MONOCARBOXYLATE TRANSPORTER 5||SOLUTE CARRIER FAMILY 16 (MONOCARBOXYLIC ACID TRANSPORTER), MEMBER 5||Solute carrier family 16 (monocarboxylic acid transporters), member 5||	9121	RefSeq	17	17	17q25.1	17q25.1	+	70595649	70613841	monocarboxylate porter activity	monocarboxylic acid transport	integral to plasma membrane
LOC147646	XM_085833	1.194	1.209	1.201	0.007	0.264236	1.5102	147646	Hs.148344	Hypothetical protein LOC147646	||LOC147646||hypothetical protein LOC147646||	147646			19		19q13.41
TRIP	NM_005879	1.196	1.207	1.201	0.005	0.264236	1.5102	10293	Hs.517972	TRAF interacting protein	||TRIP||TRAF-INTERACTING PROTEIN||TRAF interacting protein||	10293	RefSeq	3	3	3p21.31	3p21.31	-	49841031	49868996	ubiquitin-protein ligase activity	cell proliferation	ubiquitin ligase complex
LOC345576	XM_293886	1.207	1.196	1.201	0.005	0.264236	1.5102		Hs.534635	Similar to Ubiquitin carboxyl-terminal hydrolase 7 (Ubiquitin thiolesterase 7) (Ubiquitin-specific processing protease 7) (Deubiquitinating enzyme 7) (Herpesvirus associated ubiquitin-specific protease)	||||similar to Ubiquitin carboxyl-terminal hydrolase 7 (Ubiquitin thiolesterase 7) (Ubiquitin-specific processing protease 7) (Deubiquitinating enzyme 7) (Herpesvirus associated ubiquitin-specific protease)||	345576			5		5q21.3
KIAA0355	NM_014686	1.197	1.205	1.201	0.003	0.264236	1.5102	9710	Hs.330073	KIAA0355	||KIAA0355||	9710	RefSeq	19	19	19q13.11	19q13.11	+	39482420	39538310
CPSF6	NM_007007	1.334	1.066	1.2	0.133	0.263034	1.50254	11052	Hs.369606	Cleavage and polyadenylation specific factor 6, 68kDa	||CFIM68||CPSF6||CLEAVAGE AND POLYADENYLATION SPECIFICITY FACTOR 6||cleavage and polyadenylation specific factor 6, 68kDa||PRECURSOR mRNA CLEAVAGE FACTOR Im, 68-KD SUBUNIT||	11052	RefSeq	12	12	12q15	12q15	+	67919666	67951290	RNA binding	mRNA processing	nucleus
LOC389139	XM_374045	1.109	1.291	1.2	0.09	0.263034	1.50254		Hs.476996	Hypothetical LOC389139	||||na||hypothetical LOC389139||	389139			3		3q12.1
LOC392779	XM_374517	1.263	1.138	1.2	0.062	0.263034	1.50254		Hs.489832	Similar to zinc finger protein 312; forebrain embryonic zinc finger	||||LOC389549||zinc finger protein 312-like||Similar to zinc finger protein 312; forebrain embryonic zinc finger||	389549			7		7q31.32
CELSR3	NM_001407	1.26	1.14	1.2	0.059	0.263034	1.50254	1951	Hs.533070	Cadherin, EGF LAG seven-pass G-type receptor 3 (flamingo homolog, Drosophila)	||EGFL1||HFMI1||CDHF11||CELSR3||RESDA1||MEGF2||anchor protein||EGF-like-domain, multiple 1||multiple EGF-like domains 2||epidermal growth factor-like 1||FLAMINGO, DROSOPHILA, HOMOLOG OF, 1||MULTIPLE EPIDERMAL GROWTH FACTOR-LIKE DOMAINS 2||cadherin EGF LAG seven-pass G-type receptor 3, flamingo (Drosophila) homolog||cadherin, EGF LAG seven-pass G-type receptor 3 (flamingo homolog, Drosophila)||	1951	RefSeq	3	3	3p21.31	3p24.1-p21.2	-	48648900	48675352	G-protein coupled receptor activity	cell adhesion	integral to membrane
LOC392084	XM_373180	1.153	1.248	1.2	0.047	0.263034	1.50254		Hs.501535	Similar to Cohesin subunit SA-3 (Stromal antigen 3) (Stromalin 3) (SCC3 homolog 3)	||||na||similar to Cohesin subunit SA-3 (Stromal antigen 3) (Stromalin 3) (SCC3 homolog 3)||	392084			7		7q22.1
LOC340527	XM_291321	1.238	1.161	1.2	0.038	0.263034	1.50254
THRA	NM_003250	1.174	1.226	1.2	0.025	0.263034	1.50254	7067	Hs.724	Thyroid hormone receptor, alpha (erythroblastic leukemia viral (v-erb-a) oncogene homolog, avian)	||||THRA||Thyroid hormone receptor, alpha (erythroblastic leukemia viral (v-erb-a) oncogene homolog, avian)||		RefSeq	17	17	17q21.1	17q11.2	+	35472685	35503644	steroid hormone receptor activity	regulation of transcription, DNA-dependent	nucleus
CDH19	NM_021153	1.177	1.224	1.2	0.023	0.263034	1.50254	28513	Hs.42771	Cadherin 19, type 2	||CDH19||CDH7, FORMERLY||CADHERIN 7, FORMERLY||Cadherin 19, type 2||	28513	RefSeq	18	18	18q22.1	18q22-q23	-	62322300	62422196	calcium ion binding	homophilic cell adhesion	integral to membrane
LOC402697	XM_380047	1.211	1.189	1.2	0.011	0.263034	1.50254		Hs.553812	Similar to Nucleoside diphosphate kinase, mitochondrial precursor (NDP kinase, mitochondrial) (NDK) (nm23-H4) (Nucleoside diphosphate kinase D) (NDPKD)	||||Similar to Nucleoside diphosphate kinase, mitochondrial precursor (NDP kinase, mitochondrial) (NDK) (nm23-H4) (Nucleoside diphosphate kinase D) (NDPKD)||				7		7
GPR114	NM_153837	1.196	1.204	1.2	0.003	0.263034	1.50254	221188	Hs.187884	G protein-coupled receptor 114	||GPR114||G protein-coupled receptor 114||	221188	RefSeq	16	16	16q13	16q13	+	56134101	56168599	G-protein coupled receptor activity	neuropeptide signaling pathway	integral to membrane
FAM20C	NM_020223	1.203	1.196	1.2	0.003	0.263034	1.50254	56975	Hs.134742	Family with sequence similarity 20, member C	||FAM20C||family with sequence similarity 20, member C||	56975	RefSeq	7	7	7p22.3	7p22.3	+	288195	304059
SCRIB	NM_015356	1.334	1.064	1.199	0.135	0.261832	1.49487	23513	Hs.436329	Scribbled homolog (Drosophila)	||KIAA0147||SCRIB||SCRB1||SCRIBBLE 1||scribbled homolog (Drosophila)||SCRIBBLE, DROSOPHILA, HOMOLOG OF||CIRCLETAIL, MOUSE, HOMOLOG OF||	23513	RefSeq	8	8	8q24.3	8q24.3	-	144945083	144969532	protein binding		membrane
IDH3G	NM_004135	1.328	1.07	1.199	0.128	0.261832	1.49487	3421	Hs.410197	Isocitrate dehydrogenase 3 (NAD+) gamma	||IDH3G||isocitrate dehydrogenase 3 (NAD+) gamma||ISOCITRATE DEHYDROGENASE 3, GAMMA SUBUNIT||ISOCITRATE DEHYDROGENASE, NAD(+)-SPECIFIC, MITOCHONDRIAL, GAMMA SUBUNIT||	3421	RefSeq	X	X	Xq28	Xq28	-	152572067	152580814	ATP binding	carbohydrate metabolism	mitochondrion
IGFBP3	NM_000598	1.074	1.324	1.199	0.124	0.261832	1.49487	3486	Hs.450230	Insulin-like growth factor binding protein 3	||IBP3||IGFBP3||INSULIN-LIKE GROWTH FACTOR-BINDING PROTEIN 3||Insulin-like growth factor binding protein 3||	3486	RefSeq	7	7	7p13	7p13-p12	-	45725189	45734057	insulin-like growth factor binding	negative regulation of signal transduction	extracellular region
HIST1H2AD	NM_021065	1.308	1.089	1.199	0.109	0.261832	1.49487	3013	Hs.534319	Histone 1, H2ad	||H2A/g||HIST1H2AD||HIST1H3D||H2A.3||H2AFG||histone H2AD||histone 1, H2ad||H2A histone family, member G||	3013	RefSeq	6	6	6p22.2	6p21.3	-	26306990	26307450
LOC400084	XM_378389	1.119	1.28	1.199	0.08	0.261832	1.49487		Hs.156191	Hypothetical gene supported by AK057632; AL137270; BC057846	||||LOC400084||hypothetical gene supported by AK057632; AL137270; BC057846||	400084			12		12q24.31
C6ORF97	NM_025059	1.121	1.276	1.199	0.077	0.261832	1.49487	80129	Hs.130239	Chromosome 6 open reading frame 97	||C6orf97||Chromosome 6 open reading frame 97||	80129	RefSeq	6	6	6q25.1	6q25.1	+	151907340	152034441
LMAN1	NM_005570	1.125	1.274	1.199	0.074	0.261832	1.49487	3998	Hs.465295	Lectin, mannose-binding, 1	||MR60||ERGIC53||LMAN1||Lectin, mannose-binding, 1||INTRACELLULAR MANNOSE SPECIFIC LECTIN||ENDOPLASMIC RETICULUM-GOLGI INTERMEDIATE COMPARTMENT 53||	3998	RefSeq	18	18	18q21.32	18q21.3-q22	-	55148087	55177461	mannose binding	ER to Golgi transport	Golgi membrane
MDS009	NM_020234	1.256	1.142	1.199	0.057	0.261832	1.49487	56986	Hs.127432	X 009 protein	||MDS009||X 009 protein||	56986	RefSeq	15	15	15q21.2	15q21.2	+	47700587	47723153
KIAA0683	NM_016111	1.254	1.143	1.199	0.055	0.261832	1.49487	9894	Hs.271044	KIAA0683 gene product	||KIAA0683||KIAA0683 gene product||	9894	RefSeq	16	16	16p13.3	16p13.3	+	1483422	1500454
LOC339583	XM_295007	1.25	1.148	1.199	0.051	0.261832	1.49487		Hs.443853	Hypothetical LOC339583	||||na||hypothetical LOC339583||	339583			20		20q13.31
MAPK12	NM_002969	1.25	1.148	1.199	0.05	0.261832	1.49487	6300	Hs.432642	Mitogen-activated protein kinase 12	||SAPK3||p38-GAMMA||MAPK12||ERK6||Mitogen-activated protein kinase 12||EXTRACELLULAR SIGNAL-REGULATED KINASE 6||STRESS-ACTIVATED PROTEIN KINASE 3||	6300	RefSeq	22	22	22q13.33	22q13.33	-	48993787	49002546	ATP binding	DNA damage induced protein phosphorylation	cytoplasm
RPL19	NM_000981	1.164	1.234	1.199	0.035	0.261832	1.49487	6143	Hs.381061	Ribosomal protein L19	||RPL19||ribosomal protein L19||	6143	RefSeq	17	17	17q12	17q11.2-q12	+	34610095	34614506	RNA binding	protein biosynthesis	cytosolic large ribosomal subunit (sensu Eukaryota)
C11ORF9	NM_013279	1.177	1.222	1.199	0.022	0.261832	1.49487	745	Hs.473109	Chromosome 11 open reading frame 9	||BC269730_4||MGC10781||C11orf9||KIAA0954||hypothetical protein LOC745||Chromosome 11 open reading frame 9||	745	RefSeq	11	11	11q12.2	11q12-q13.1	+	61279436	61312565
U2AF1	NM_006758	1.176	1.221	1.199	0.022	0.261832	1.49487	7307	Hs.365116	U2(RNU2) small nuclear RNA auxiliary factor 1	||U2AF1||U2AF35||U2(RNU2) small nuclear RNA auxiliary factor 1||U2 SMALL NUCLEAR RNA AUXILIARY FACTOR 1||U2 SMALL NUCLEAR RIBONUCLEOPROTEIN AUXILIARY FACTOR, 35-KD SUBUNIT||	7307	RefSeq	21	21	21q22.3	21q22.3	-	43386135	43400703	RNA binding	RNA splicing	Cajal body
RAB30	NM_014488	1.181	1.216	1.199	0.017	0.261832	1.49487	27314	Hs.40758	RAB30, member RAS oncogene family	||RAB30||RAS-ASSOCIATED PROTEIN RAB30||RAB30, member RAS oncogene family||	27314	RefSeq	11	11	11q14.1	11q12-q14	-	82370126	82460532	GTP binding	protein transport	Golgi stack
PDLIM7	NM_005451	1.186	1.213	1.199	0.013	0.261832	1.49487	9260	Hs.533040	PDZ and LIM domain 7 (enigma)	||LMP1||PDLIM7||LIM DOMAIN PROTEIN ENIGMA||LIM MINERALIZATION PROTEIN 1||PDZ and LIM domain 7 (enigma)||	9260	RefSeq	5	5	5q35.3	5q35.3	-	176843000	176857208	protein binding	receptor mediated endocytosis
CYCS	NM_018947	1.189	1.208	1.199	0.009	0.261832	1.49487	54205	Hs.437060	Cytochrome c, somatic	||CYCS||Cytochrome c, somatic||	54205	RefSeq	7	7	7p15.3	7p15.3	-	24931516	24938195	electron transporter, transferring electrons from CoQH2-cytochrome c reductase complex and cytochrome c oxidase complex activity	DNA fragmentation during apoptosis	cytosol
TRAF7	NM_032271	1.198	1.199	1.199	0	0.261832	1.49487	84231	Hs.334479	TNF receptor-associated factor 7	||RFWD1||TRAF7||TNF receptor-associated factor 7||RING FINGER- AND WD REPEAT DOMAIN-CONTAINING PROTEIN 1||	84231	RefSeq	16	16	16p13.3	16p13.3	+	2145799	2168130	ligase activity	activation of MAPKKK	ubiquitin ligase complex
DCK	NM_000788	1.069	1.327	1.198	0.128	0.260628	1.48721	1633	Hs.709	Deoxycytidine kinase	||DCK||2.7.1.74||Deoxycytidine kinase||	1633	RefSeq	4	4	4q13.3	4q13.3-q21.1	+	72224426	72261648	ATP binding	nucleobase, nucleoside, nucleotide and nucleic acid metabolism	nucleus
ITGB3BP	NM_014288	1.292	1.104	1.198	0.093	0.260628	1.48721	23421	Hs.166539	Integrin beta 3 binding protein (beta3-endonexin)	||NRIF3||ITGB3BP||INTEGRIN, BETA-3, BINDING PROTEIN OF||ENDONEXIN, BETA-3 ENDONEXIN, BETA-3, LONG FORM||Integrin beta 3 binding protein (beta3-endonexin)||	23421	RefSeq	1	1	1p31.3	1p31.3	-	63618482	63700856	protein C-terminus binding	apoptosis	cytoplasm
LOC374395	NM_199337	1.291	1.106	1.198	0.092	0.260628	1.48721	374395	Hs.381134	Similar to RIKEN cDNA 1810059G22	||LOC374395||similar to RIKEN cDNA 1810059G22||	374395	RefSeq	11	11	11q12.3	11q12.3	+	62311474	62314293
LOC344178	XM_292963	1.125	1.27	1.198	0.072	0.260628	1.48721		Hs.470658	Similar to peptidylprolyl isomerase A	||||na||similar to peptidylprolyl isomerase A||	344178			2		2q31.1
CDK5	NM_004935	1.128	1.269	1.198	0.07	0.260628	1.48721	1020	Hs.166071	Cyclin-dependent kinase 5	||PSSALRE||2.7.1.-||CDK5||Cyclin-dependent kinase 5||CELL DIVISION KINASE 5||	1020	RefSeq	7	7	7q36.1	7q36	-	150188546	150192644	ATP binding	cell cycle
NAGK	NM_017567	1.128	1.268	1.198	0.069	0.260628	1.48721	55577	Hs.7036	N-acetylglucosamine kinase	||NAGK||GNK||GlcNAc KINASE||N-acetylglucosamine kinase||	55577	RefSeq	2	2	2p13.3	2p13.3	+	71207101	71217426	ATP binding	N-acetylglucosamine metabolism
ZBTB2	NM_020861	1.268	1.128	1.198	0.069	0.260628	1.48721	57621	Hs.520073	Zinc finger and BTB domain containing 2	||ZBTB2||zinc finger and BTB domain containing 2||	57621	RefSeq	6	6	6q25.1	6q25.1	-	151777364	151804791	DNA binding	regulation of transcription, DNA-dependent	nucleus
ACTG2	NM_001615	1.132	1.264	1.198	0.065	0.260628	1.48721	72	Hs.516105	Actin, gamma 2, smooth muscle, enteric	||ACTSG||ACTL3||ACTE||ACTG2||ACTA3, FORMERLY||alpha-actin 3||ACTIN, ALPHA-3, FORMERLY||smooth muscle gamma actin||actin, gamma 2 propeptide||ACTIN, GAMMA-2, SMOOTH MUSCLE, ENTERIC||Actin, gamma 2, smooth muscle, enteric||	72	RefSeq	2	2	2p13.1	2p13.1	+	74031789	74058434	catalytic activity	muscle development	actin filament
HTLF	NM_002158	1.133	1.263	1.198	0.064	0.260628	1.48721	3344	Hs.468478	Human T-cell leukemia virus enhancer factor	||HTLF||human T-cell leukemia virus enhancer factor||	3344	RefSeq	2	2	2p16.3	2p22-p16	+	48453520	48518085	transcription factor activity	regulation of transcription, DNA-dependent	nucleus
MCOLN3	NM_018298	1.248	1.148	1.198	0.049	0.260628	1.48721	55283	Hs.535239	Mucolipin 3	||MCOLN3||Mucolipin 3||	55283	RefSeq	1	1	1p22.3	1p22.3	-	85195786	85226190	cation channel activity	cation transport	integral to membrane
ASC	NM_013258	1.153	1.243	1.198	0.045	0.260628	1.48721	29108	Hs.499094	PYD and CARD domain containing	||PYCARD||ASC||TMS||TARGET OF METHYLATION-INDUCED SILENCING 1||PYD AND CARD DOMAIN-CONTAINING PROTEIN||PYD and CARD domain containing||APOPTOSIS-ASSOCIATED SPECK-LIKE PROTEIN CONTAINING A CARD||	29108	RefSeq	16	16	16p11.2	16p12-p11.2	-	31120309	31121752	caspase activator activity	caspase activation	cytoplasm
LOC401199	XM_379339	1.242	1.153	1.198	0.044	0.260628	1.48721		Hs.104925	Ectodermal-neural cortex (with BTB-like domain)	||||ENC1||Ectodermal-neural cortex (with BTB-like domain)||				5		5q12-q13.3				actin binding	development	cytoskeleton
CDRT1	NM_006382	1.157	1.238	1.198	0.04	0.260628	1.48721	374286	Hs.454698	CMT1A duplicated region transcript 1	||CDRT1||CMT1A duplicated region transcript 1||	374286	RefSeq	17	17	17p12	17p12	-	15432701	15442833	molecular function unknown	biological process unknown	cellular component unknown
LOC152078	XM_376280	1.159	1.238	1.198	0.039	0.260628	1.48721	152078
C10ORF4	NM_145246	1.161	1.236	1.198	0.037	0.260628	1.48721	118924	Hs.303727	Chromosome 10 open reading frame 4	||C10orf4||FRA10AC1||FRAGILE SITE 10q23.3||FRA10A, CANDIDATE GENE 1||Chromosome 10 open reading frame 4||C10ORF4 FRAGILE SITE, FOLIC ACID-TYPE, RARE, FRA(10)(q23.3)||FRAGILE SITE, FOLIC ACID-TYPE, RARE, FRA(10)(q23.3), CANDIDATE GENE 1||	118924	RefSeq	10	10	10q23.33	10q23.33	-	95418318	95452319
LOC390565	XM_374355	1.162	1.233	1.198	0.035	0.260628	1.48721		Hs.546597	Similar to RIKEN cDNA 3010021M21	||||similar to RIKEN cDNA 3010021M21||	390565			15		15q14
LOC284367	XM_290822	1.232	1.163	1.198	0.034	0.260628	1.48721	284367	Hs.132045	Sialic acid binding Ig-like lectin, pseudogene 3	||SIGLECP3||sialic acid binding Ig-like lectin, pseudogene 3||	284367			19		19q13.3
LOC387649	XM_373452	1.163	1.232	1.198	0.034	0.260628	1.48721		Hs.512237	Hypothetical LOC387649	||||na||hypothetical LOC387649||	387649			10		10p11.22
MGC34728	NM_152533	1.229	1.167	1.198	0.031	0.260628	1.48721	152065	Hs.178210	Chromosome 3 open reading frame 22	||C3orf22||MGC34728||Chromosome 3 open reading frame 22||	152065	RefSeq	3	3	3q21.2	3q21.2	-	127751217	127760456
DYRK3	NM_003582	1.228	1.169	1.198	0.029	0.260628	1.48721	8444	Hs.164267	Dual-specificity tyrosine-(Y)-phosphorylation regulated kinase 3	||DYRK3||DUAL-SPECIFICITY TYROSINE PHOSPHORYLATION-REGULATED KINASE 3||dual-specificity tyrosine-(Y)-phosphorylation regulated kinase 3||	8444	RefSeq	1	1	1q32.1	1q32.1	+	203197295	203210932	ATP binding	protein amino acid phosphorylation
LOC285533	NM_173662	1.227	1.17	1.198	0.028	0.260628	1.48721	285533	Hs.388364	Ring finger protein 175	||RNF175||LOC285533||Ring finger protein 175||	285533	RefSeq	4	4	4q31.3	4q31.3	-	154988917	155038992	ubiquitin-protein ligase activity	protein ubiquitination	ubiquitin ligase complex
SPAS1	NM_174927	1.173	1.222	1.198	0.024	0.260628	1.48721	219938	Hs.97541	Spergen-1	||SPAS1||SPATA19||Spergen-1||spermatogenesis associated 19||	219938	RefSeq	11	11	11q25	11q25	-	133215726	133220602
LOC339541	XM_294997	1.215	1.181	1.198	0.017	0.260628	1.48721
ANKRD12	NM_015208	1.192	1.204	1.198	0.006	0.260628	1.48721	23253	Hs.464585	Ankyrin repeat domain 12	||ANKRD12||Ankyrin repeat domain 12||	23253	RefSeq	18	18	18p11.22	18p11.22	+	9126800	9273757			nucleus
LASS1	NM_021267	1.195	1.201	1.198	0.003	0.260628	1.48721	10715	Hs.412355	LAG1 longevity assurance homolog 1 (S. cerevisiae)	||||LASS1||LAG1 longevity assurance homolog 1 (S. cerevisiae)||		RefSeq	19	19	19p13.11	19p12	-	18840353	18867953	molecular function unknown	lipid biosynthesis	endoplasmic reticulum
ZNF462	NM_021224	1.253	1.141	1.197	0.055	0.259423	1.47954	58499	Hs.370379	Zinc finger protein 462	||ZNF462||Zinc finger protein 462||	58499	RefSeq	9	9	9q31.2	9q31.2	+	106769099	106853344	DNA binding	regulation of transcription, DNA-dependent	nucleus
UCN	NM_003353	1.152	1.242	1.197	0.044	0.259423	1.47954	7349	Hs.534363	Urocortin	||Urocortin||UCN||UROTENSIN I||	7349	RefSeq	2	2	2p23.3	2p23-p21	-	27441915	27442781	neuropeptide hormone activity	G-protein coupled receptor protein signaling pathway	extracellular region
MBL2	NM_000242	1.233	1.161	1.197	0.035	0.259423	1.47954	4153	Hs.499674	Mannose-binding lectin (protein C) 2, soluble (opsonic defect)	||MBL2||MBP1||MANNAN-BINDING PROTEIN||COLLECTIN 1||MANNOSE-BINDING PROTEIN, SERUM||LECTIN, MANNOSE-BINDING, SOLUBLE, 2||COLEC1 MANNOSE-BINDING PROTEIN DEFICIENCY||mannose-binding lectin (protein C) 2, soluble (opsonic defect)||	4153	RefSeq	10	10	10q21.1	10q11.2-q21	-	54195146	54201466	mannose binding	complement activation, classical pathway	cytoplasm
LOC389290	XM_374121	1.216	1.178	1.197	0.019	0.259423	1.47954		Hs.482108	Hypothetical LOC389290	||||na||hypothetical LOC389290||	389290			5		5q11.2
HLA-DQB2	NM_182549	1.184	1.211	1.197	0.013	0.259423	1.47954	3120	Hs.375115	Major histocompatibility complex, class II, DQ beta 2	||HLA-DQB2||major histocompatibility complex, class II, DQ beta 2||DV19.1 (major histocompatibility complex, class II, DQ beta 2 (HLA-DXB))||	3120	RefSeq	6	6	6p21.32	6p21	-	32831853	32839245	MHC class II receptor activity	antigen presentation, exogenous antigen	integral to membrane
SLC29A2	NM_001532	1.203	1.191	1.197	0.005	0.259423	1.47954	3177	Hs.32951	Solute carrier family 29 (nucleoside transporters), member 2	||ENT2||HNP36||SLC29A2||DER12||DELAYED-EARLY RESPONSE GENE 12||EQUILIBRATIVE NUCLEOSIDE TRANSPORTER 2||HYDROPHOBIC NUCLEOLAR PROTEIN, 36-KD||SOLUTE CARRIER FAMILY 29 (NUCLEOSIDE TRANSPORTER), MEMBER 2||Solute carrier family 29 (nucleoside transporters), member 2||	3177	RefSeq	11	11	11q13.2	11q13	-	65886568	65895867	nucleoside transporter activity	cell proliferation	integral to plasma membrane
LOC387756	XM_373491	1.196	1.199	1.197	0.001	0.259423	1.47954		Hs.512245	Hypothetical LOC387756	||||na||hypothetical LOC387756||	387756			11		11p15.2
LOC387783	XM_373505	1.306	1.085	1.196	0.11	0.258217	1.47187		Hs.441526	Hypothetical LOC387783	||||na||hypothetical LOC387783||	387783			11		11q13.2
SEC22L1	NM_004892	1.137	1.255	1.196	0.059	0.258217	1.47187	9554	Hs.534212	SEC22 vesicle trafficking protein-like 1 (S. cerevisiae)	||SEC22L1||SEC22B||SECRETION DEFICIENT 22, S. CEREVISIAE, HOMOLOG-LIKE 1||SEC22 vesicle trafficking protein-like 1 (S. cerevisiae)||	9554	RefSeq	1	1	1q21.1	1q21.2-q21.3	+	142585471	142606033		ER to Golgi transport	Golgi apparatus
HIPK3	NM_005734	1.147	1.244	1.196	0.048	0.258217	1.47187	10114	Hs.201918	Homeodomain interacting protein kinase 3	||PKY||DYRK6||HIPK3||HOMEODOMAIN-INTERACTING PROTEIN KINASE 3||Homeodomain interacting protein kinase 3||	10114	RefSeq	11	11	11p13	11p13	+	33264532	33331690	ATP binding	apoptosis	nucleus
ZNF100	NM_173531	1.245	1.147	1.196	0.048	0.258217	1.47187	163227	Hs.365142	Zinc finger protein 100	||ZNF100||Zinc finger protein 100||	163227	RefSeq	19	19	19p12	19p12	-	21697407	21742163	DNA binding	regulation of transcription, DNA-dependent	nucleus
MFGE8	NM_005928	1.243	1.149	1.196	0.046	0.258217	1.47187	4240	Hs.3745	Milk fat globule-EGF factor 8 protein	||||MFGE8||Milk fat globule-EGF factor 8 protein||		RefSeq	15	15	15q26.1	15q25	-	87242919	87257614	protein binding	cell adhesion	lipid particle
LOC339771	XM_295059	1.237	1.155	1.196	0.041	0.258217	1.47187		Hs.147740	Hypothetical LOC339771	||||na||hypothetical LOC339771||	339771			2		2q37.3
GPR119	NM_178471	1.228	1.163	1.196	0.032	0.258217	1.47187	139760	Hs.496762	G protein-coupled receptor 119	||GPR119||GPCR2||G PROTEIN-COUPLED RECEPTOR 2||G protein-coupled receptor 119||	139760	RefSeq	X	X	Xq25	Xq25	-	129243948	129244956	receptor activity	G-protein coupled receptor protein signaling pathway	integral to membrane
LOC389002	XM_371535	1.165	1.228	1.196	0.031	0.258217	1.47187		Hs.456852	Ankyrin repeat domain 20B	||ANKRD20B||ankyrin repeat domain 20B||	389002			2		2q11.1
TGFB1I4	NM_006022	1.221	1.171	1.196	0.025	0.258217	1.47187	8848	Hs.507916	TSC22 domain family 1	||TSC22D1||TGFB1I4||TSC22 domain family 1||TRANSFORMING GROWTH FACTOR-BETA-STIMULATED GENE TSC22||	8848	RefSeq	13	13	13q14.11	13q14	-	43905660	43908979	transcription factor activity	regulation of transcription, DNA-dependent	nucleus
SLC14A1	NM_015865	1.181	1.211	1.196	0.015	0.258217	1.47187	6563	Hs.101307	Solute carrier family 14 (urea transporter), member 1 (Kidd blood group)	||UT11||SLC14A1||UREA TRANSPORTER, ERYTHROCYTE||BLOOD GROUP--KIDD SYSTEM||UTB, MOUSE, HOMOLOG OF||JK SOLUTE CARRIER FAMILY 14 (UREA TRANSPORTER), MEMBER 1||solute carrier family 14 (urea transporter), member 1 (Kidd blood group)||	6563	RefSeq	18	18	18q12.3	18q11-q12	+	41558156	41585297	urea transporter activity	transport	integral to plasma membrane
AK3L1	NM_016282	1.21	1.182	1.196	0.014	0.258217	1.47187	50808	Hs.493362	Adenylate kinase 3	||AK3L1||AK3L1, FORMERLY||Adenylate kinase 3||ADENYLATE KINASE 3-LIKE 1, FORMERLY||	50808	RefSeq	9	9	9p24.1	9p24.1-p24.3	-	4701157	4731227	ATP binding	amino acid biosynthesis	mitochondrion
GUCA1B	NM_002098	1.182	1.21	1.196	0.013	0.258217	1.47187	2979	Hs.446529	Guanylate cyclase activator 1B (retina)	||OTTHUMP00000039781||GUCA2||GCAP2||GUCA1B||DKFZp686E1183||GUANYLIN 2, RETINA||guanylate cyclase-activating protein 2||GUANYLATE CYCLASE-ACTIVATING PROTEIN, PHOTORECEPTOR 2||guanylate cyclase activator 1B (retina)||	2979	RefSeq	6	6	6p21.1	6p21.1	-	42260530	42270536	calcium ion binding	cell-cell signaling
LOC391692	XM_373031	1.208	1.185	1.196	0.011	0.258217	1.47187		Hs.280936	Similar to tubulin, beta 8; HSA10p15 beta-tubulin 4Q (TUBB4Q) gene	||||na||similar to tubulin, beta 8; HSA10p15 beta-tubulin 4Q (TUBB4Q) gene||	391692			4		4q27
MST4	NM_016542	1.187	1.205	1.196	0.008	0.258217	1.47187	51765	Hs.444247	Mst3 and SOK1-related kinase	||MASK||MST4||Mst3 and SOK1-related kinase||	51765	RefSeq	X	X	Xq26.2	Xq26.2	+	130882861	130935506	ATP binding	protein amino acid phosphorylation
FLJ44037	XM_370541	1.195	1.197	1.196	0.001	0.258217	1.47187	374308	Hs.450527	FLJ44037 protein	||FLJ44037||PTCHD3||FLJ44037 protein||patched domain containing 3||	374308			10		10p12.1				hedgehog receptor activity		integral to membrane
MFHAS1	NM_004225	1.29	1.1	1.195	0.095	0.257011	1.46421	9258	Hs.379414	Malignant fibrous histiocytoma amplified sequence 1	||MFHAS1||MASL1||MALIGNANT FIBROUS HISTIOCYTOMA-AMPLIFIED SEQUENCE 1||Malignant fibrous histiocytoma amplified sequence 1||MALIGNANT FIBROUS HISTIOCYTOMA-AMPLIFIED SEQUENCES WITH LEUCINE-RICH TANDEM REPEATS 1||	9258	RefSeq	8	8	8p23.1	8p23.1	-	8680941	8787978	GTP binding	small GTPase mediated signal transduction
ARNTL2	NM_020183	1.103	1.286	1.195	0.091	0.257011	1.46421	56938	Hs.434269	Aryl hydrocarbon receptor nuclear translocator-like 2	||ARNTL2||Aryl hydrocarbon receptor nuclear translocator-like 2||	56938	RefSeq	12	12	12p11.23	12p12.2-p11.2	+	27377254	27464733	signal transducer activity	entrainment of circadian clock	nucleus
KIF1C	NM_006612	1.139	1.251	1.195	0.056	0.257011	1.46421	10749	Hs.435120	Kinesin family member 1C	||KIF1C||kinesin family member 1C||LTXS1, MOUSE, HOMOLOG OF||	10749	RefSeq	17	17	17p13.2	17p13.2	+	4841999	4868720	ATP binding	microtubule-based movement	Golgi apparatus
LOC387826	XM_373521	1.233	1.156	1.195	0.038	0.257011	1.46421		Hs.436529	Hypothetical LOC387826	||||na||hypothetical LOC387826||	387826			12		12p13.32
LOC402720	XM_380077	1.167	1.224	1.195	0.028	0.257011	1.46421		Hs.531447	Similar to ppg3	||||Similar to ppg3||				7		7
CTNNA2	NM_004389	1.174	1.217	1.195	0.021	0.257011	1.46421	1496	Hs.167368	Catenin (cadherin-associated protein), alpha 2	||CAPR||CTNR||alpha-N-catenin||CAP-R||CTNNA2||CATENIN, ALPHA-2||catenin, alpha 2||cadherin-associated protein, related||Catenin (cadherin-associated protein), alpha 2||	1496	RefSeq	2	2	2p12	2p12-p11.1	+	79790330	80787472	cadherin binding	cell adhesion	actin cytoskeleton
LOC392621	XM_374711	1.176	1.215	1.195	0.019	0.257011	1.46421		Hs.527001	Hypothetical LOC389457	||||Hypothetical LOC389457||				7		7p22.2
TRAF2	NM_021138	1.21	1.179	1.195	0.015	0.257011	1.46421	7186	Hs.522506	TNF receptor-associated factor 2	||TRAP||TRAF2||TNF RECEPTOR-ASSOCIATED PROTEIN||TNF receptor-associated factor 2||	7186	RefSeq	9	9	9q34.3	9q34	+	137056801	137096903	receptor activity	apoptosis	ubiquitin ligase complex
NTE	NM_006702	1.179	1.21	1.195	0.015	0.257011	1.46421	10908	Hs.511760	Neuropathy target esterase	||||NTE||Neuropathy target esterase||		RefSeq	19	19	19p13.2	19p13.3-p13.2	+	7505074	7532647
TRPC6	NM_004621	1.197	1.192	1.195	0.002	0.257011	1.46421	7225	Hs.159003	Transient receptor potential cation channel, subfamily C, member 6	||TRPC6||TRP6||TRANSIENT RECEPTOR POTENTIAL, DROSOPHILA, HOMOLOG OF, 6||transient receptor potential cation channel, subfamily C, member 6||	7225	RefSeq	11	11	11q22.1	11q21-q22	-	100827582	100959869	calcium channel activity	calcium ion transport	integral to membrane
MTF1	NM_005955	1.28	1.108	1.194	0.085	0.255803	1.45654	4520	Hs.471991	Metal-regulatory transcription factor 1	||MTF1||Metal-regulatory transcription factor 1||	4520	RefSeq	1	1	1p34.3	1p33	-	37948943	37994324	transcription coactivator activity	regulation of transcription from RNA polymerase II promoter	nucleus
LHFPL3	NM_199000	1.28	1.109	1.194	0.085	0.255803	1.45654	375612	Hs.130655	Lipoma HMGIC fusion partner-like 3	||LHFPL3||lipoma HMGIC fusion partner-like 3||	375612	RefSeq	7	7	7q22.2	7q22.2-q22.3	+	103563054	104141630
KIAA0669	NM_014779	1.279	1.109	1.194	0.084	0.255803	1.45654	9819	Hs.52526	TSC22 domain family 2	||TSC22D2||KIAA0669||TSC22 domain family 2||	9819	RefSeq	3	3	3q25.1	3q25.1	+	151609485	151660311	transcription factor activity	regulation of transcription, DNA-dependent
S100A10	NM_002966	1.278	1.111	1.194	0.083	0.255803	1.45654	6281	Hs.143873	S100 calcium binding protein A10 (annexin II ligand, calpactin I, light polypeptide (p11))	||ANX2LG||CAL1L||CLP11||S100A10||CALPACTIN I, LIGHT CHAIN||S100 CALCIUM-BINDING PROTEIN A10||ANNEXIN II, LIGHT CHAIN||CALPACTIN I, p11 SUBUNIT||S100 calcium binding protein A10 (annexin II ligand, calpactin I, light polypeptide (p11))||	6281	RefSeq	1	1	1q21.3	1q21	-	148768466	148779369	calcium ion binding
BTBD1	NM_025238	1.273	1.114	1.194	0.079	0.255803	1.45654	53339	Hs.459149	BTB (POZ) domain containing 1	||BTBD1||BTB/POX DOMAIN-CONTAINING PROTEIN 1||BTB (POZ) domain containing 1||	53339	RefSeq	15	15	15q25.2	15q24	-	81476186	81526990	protein binding	biological process unknown	cellular component unknown
LOC284134	XM_211345	1.264	1.123	1.194	0.07	0.255803	1.45654		Hs.437873	Hypothetical LOC284134	||||na||hypothetical LOC284134||	284134			17		17q21.2
PEX14	NM_004565	1.128	1.259	1.194	0.065	0.255803	1.45654	5195	Hs.149983	Peroxisomal biogenesis factor 14	||PEX14||PEROXIN 14||NFE2-ASSOCIATED POLYPEPTIDE 2||Peroxisomal biogenesis factor 14||PEROXISOME BIOGENESIS FACTOR 14||NAPP2 PEROXISOME BIOGENESIS DISORDER, COMPLEMENTATION GROUP K||	5195	RefSeq	1	1	1p36.22	1p36.22	+	10469284	10625079		protein targeting	integral to peroxisomal membrane
MOGAT1	NM_058165	1.138	1.251	1.194	0.056	0.255803	1.45654	116255	Hs.344090	Monoacylglycerol O-acyltransferase 1	||MOGAT1||monoacylglycerol O-acyltransferase 1||	116255	RefSeq	2	2	2q36.1	2q36.1	+	223361961	223400154	acyltransferase activity
PCDHA11	NM_018902	1.145	1.244	1.194	0.049	0.255803	1.45654	56138	Hs.199343	Protocadherin alpha 6	||||PCDHA6||Protocadherin alpha 6||		RefSeq	5	5	5q31.3	5q31	+	140228014	140372113	calcium ion binding	cell adhesion	integral to plasma membrane
LOC390006	XM_372328	1.232	1.156	1.194	0.037	0.255803	1.45654		Hs.527742	Similar to PPIA protein	||||na||similar to PPIA protein||	390006			10		10q25.3
CTAGE-2	NM_172241	1.214	1.173	1.194	0.02	0.255803	1.45654	282810	Hs.406709	Cutaneous T-cell lymphoma-associated antigen 1	||CTAGE1||CTAGE2||cutaneous T-cell lymphoma-associated antigen 1||CTAGE1 CUTANEOUS T-CELL LYMPHOMA-ASSOCIATED ANTIGEN 2||	64693	RefSeq	18	18	18q11.2	18p11.2	-	18247564	18251876	GTP binding	SRP-dependent cotranslational protein-membrane targeting	integral to membrane
FARP1	NM_005766	1.175	1.214	1.194	0.019	0.255803	1.45654	10160	Hs.525135	FERM, RhoGEF (ARHGEF) and pleckstrin domain protein 1 (chondrocyte-derived)	||CDEP||FARP1||CHONDROCYTE-DERIVED EZRIN-LIKE PROTEIN||FERM, ARHGEF, AND PLECKSTRIN DOMAIN-CONTAINING PROTEIN 1||FERM, RhoGEF (ARHGEF) and pleckstrin domain protein 1 (chondrocyte-derived)||	10160	RefSeq	13	13	13q32.2	13q32.2	+	97593434	97900022	Rho guanyl-nucleotide exchange factor activity		cytoplasm
PCNT2	NM_006031	1.175	1.213	1.194	0.019	0.255803	1.45654	5116	Hs.474069	Pericentrin 2 (kendrin)	||PCNT2||PERICENTRIN B||Pericentrin 2 (kendrin)||	5116	RefSeq	21	21	21q22.3	21q22.3	+	46568482	46690106	calmodulin binding
LOC199897	XM_117152	1.213	1.175	1.194	0.019	0.255803	1.45654		Hs.435002	Hypothetical LOC199897	||||na||hypothetical LOC199897||	199897			1		1p31.3
OR5L2	XM_372387	1.177	1.212	1.194	0.017	0.255803	1.45654	26338
MGC34923	NM_144717	1.209	1.179	1.194	0.015	0.255803	1.45654	152028	Hs.61232	Fibronectin type III domain containing 6	||FNDC6||MGC34923||fibronectin type III domain containing 6||	152028	RefSeq	3	3	3q22.3	3q22.3	+	138159404	138212618	hematopoietin/interferon-class (D200-domain) cytokine receptor activity		integral to membrane
WDR20	NM_144574	1.18	1.208	1.194	0.013	0.255803	1.45654	91833	Hs.36859	WD repeat domain 20	||WDR20||WD repeat domain 20||	91833	RefSeq	14	14	14q32.32	14q32.32	+	101675964	101746619
LOC388439	XM_373765	1.188	1.199	1.194	0.005	0.255803	1.45654		Hs.515183	Hypothetical LOC388439	||||FLJ12120||hypothetical LOC388439||	388439			17		17p13.3
QPRT	NM_014298	1.269	1.117	1.193	0.076	0.254594	1.44888	23475	Hs.513484	Quinolinate phosphoribosyltransferase (nicotinate-nucleotide pyrophosphorylase (carboxylating))	||QPRTase||QPRT||Quinolinate phosphoribosyltransferase (nicotinate-nucleotide pyrophosphorylase (carboxylating))||	23475	RefSeq	16	16	16p11.2	16p11.2	+	29597941	29616813	nicotinate-nucleotide diphosphorylase (carboxylating) activity	NAD biosynthesis
LOC400558	XM_378631	1.117	1.269	1.193	0.076	0.254594	1.44888		Hs.513818	FLJ27068 protein	||LOC400558||FLJ27068 protein||	400558			16		16q24.3
IL5	NM_000879	1.15	1.235	1.193	0.042	0.254594	1.44888	3567	Hs.2247	Interleukin 5 (colony-stimulating factor, eosinophil)	||EDF||IL5||EOSINOPHIL DIFFERENTIATION FACTOR||Interleukin 5 (colony-stimulating factor, eosinophil)||	3567	RefSeq	5	5	5q23.3	5q31.1	-	131905034	131907113	cytokine activity	inflammatory response	extracellular region
KIAA0556	XM_044632	1.226	1.161	1.193	0.032	0.254594	1.44888	23247
SERPINA6	NM_001756	1.163	1.222	1.193	0.029	0.254594	1.44888	866	Hs.532635	Serine (or cysteine) proteinase inhibitor, clade A (alpha-1 antiproteinase, antitrypsin), member 6	||SERPINA6||TRANSCORTIN DEFICIENCY||CBG, ELEVATED||CBG, DECREASE IN||corticosteroid binding globulin precursor||SERPINA6 CORTICOSTEROID-BINDING GLOBULIN DEFICIENCY||serine (or cysteine) proteinase inhibitor, clade A (alpha-1 antiproteinase, antitrypsin), member 6||	866	RefSeq	14	14	14q32.13	14q32.1	-	93840338	93859426	serine-type endopeptidase inhibitor activity	transport
RPL11	NM_000975	1.167	1.22	1.193	0.026	0.254594	1.44888	6135	Hs.388664	Ribosomal protein L11	||RPL11||ribosomal protein L11||	6135	RefSeq	1	1	1p36.11	1p36.1-p35	+	23763599	23768221	rRNA binding	protein biosynthesis	ribosome
MGC33414	NM_173574	1.216	1.171	1.193	0.022	0.254594	1.44888	257101	Hs.353208	Zinc finger protein 683	||ZNF683||MGC33414||Zinc finger protein 683||	257101	RefSeq	1	1	1p36.11	1p36.11	-	26372267	26383408	nucleic acid binding		nucleus
LIR9	NM_021250	1.173	1.213	1.193	0.02	0.254594	1.44888	353514	Hs.512233	Leukocyte immunoglobulin-like receptor, subfamily B (with TM and ITIM domains), member 7	||CD85F||LILRA5||LIR9||ILT11||IMMUNOGLOBULIN-LIKE TRANSCRIPT 11||LEUKOCYTE IMMUNOGLOBULIN-LIKE RECEPTOR 9||leukocyte immunoglobulin-like receptor, subfamily A (with TM domain), member 5||Leukocyte immunoglobulin-like receptor, subfamily B (with TM and ITIM domains), member 7||	353514	RefSeq	19	19	19q13.42	19q13.4	-	59510164	59516221
ZNF483	XM_088567	1.21	1.177	1.193	0.016	0.254594	1.44888	158399
LOC392314	XM_373290	1.176	1.21	1.193	0.016	0.254594	1.44888		Hs.493824	Similar to High mobility group protein 4 (HMG-4) (High mobility group protein 2a) (HMG-2a)	||||na||similar to High mobility group protein 4 (HMG-4) (High mobility group protein 2a) (HMG-2a)||	392314			9		9p13.2
LOC340485	XM_294540	1.203	1.183	1.193	0.009	0.254594	1.44888
ZBED3	NM_032367	1.201	1.184	1.193	0.008	0.254594	1.44888	84327	Hs.355933	Zinc finger, BED domain containing 3	||ZBED3||zinc finger, BED domain containing 3||	84327	RefSeq	5	5	5q13.3	5q13.3	-	76408287	76418786	DNA binding
TNFRSF8	NM_001243	1.186	1.2	1.193	0.006	0.254594	1.44888	943	Hs.1314	Tumor necrosis factor receptor superfamily, member 8	||D1S166E||TNFRSF8||CD30 antigen||Ki-1 antigen||CD30L receptor||cytokine receptor CD30||LYMPHOID ACTIVATION ANTIGEN CD30||lymphocyte activation antigen CD30||Tumor necrosis factor receptor superfamily, member 8||tumor necrosis factor receptor superfamily, member 8 isoform 2||tumor necrosis factor receptor superfamily, member 8 isoform 1 precursor||	943	RefSeq	1	1	1p36.22	1p36	+	12057699	12138528	transmembrane receptor activity	negative regulation of cell proliferation	integral to membrane
FOXD3	NM_012183	1.197	1.188	1.193	0.004	0.254594	1.44888	27022	Hs.552589	Forkhead box D3	||FOXD3||forkhead box D3||	27022	RefSeq	1	1	1p31.3	1p32-p31	+	63500750	63502187	transcription factor activity	development	nucleus
TPM3	NM_152263	1.194	1.192	1.193	0.001	0.254594	1.44888	7170	Hs.146070	Tropomyosin 3	||TPM3||ALPHA-TROPOMYOSIN 3||Tropomyosin 3||ALPHA-TROPOMYOSIN, SLOW SKELETAL||	7170	RefSeq	1	1	1q21.3	1q21.2	-	150953019	150977650	actin binding	muscle development	cytoskeleton
LOC402200	XM_377877	1.336	1.049	1.192	0.143	0.253384	1.44121
SERPINI1	NM_005025	1.076	1.308	1.192	0.115	0.253384	1.44121	5274	Hs.478153	Serine (or cysteine) proteinase inhibitor, clade I (neuroserpin), member 1	||SERPINI1||PI12||PROTEASE INHIBITOR 12||SERINE PROTEASE INHIBITOR, CLADE I, MEMBER 1||serine (or cysteine) proteinase inhibitor, clade I (neuroserpin), member 1||	5274	RefSeq	3	3	3q26.1	3q26.1	+	168936250	169026058	serine-type endopeptidase inhibitor activity	central nervous system development
C6ORF154	XM_168060	1.264	1.121	1.192	0.071	0.253384	1.44121	221424
MYH4	NM_017533	1.127	1.256	1.192	0.064	0.253384	1.44121	4622	Hs.272207	Myosin, heavy polypeptide 4, skeletal muscle	||MYH4||MYH2B||MYHC2B||MYHC-IIb||MYOSIN, HEAVY CHAIN, IIb||MYOSIN, SKELETAL MUSCLE, HEAVY CHAIN||MYOSIN, HEAVY CHAIN 4, SKELETAL MUSCLE||Myosin, heavy polypeptide 4, skeletal muscle||	4622	RefSeq	17	17	17p13.1	17p13.1	-	10287331	10313601	ATP binding	actin filament-based movement	muscle myosin
JIK	NM_016281	1.241	1.143	1.192	0.048	0.253384	1.44121	51347	Hs.368304	TAO kinase 3	||||RPS2||TAO kinase 3||		RefSeq	12	12	12q24.23	16p13.3	-	117050326	117273271	RNA binding	protein biosynthesis	cytosolic small ribosomal subunit (sensu Eukaryota)
MARK3	NM_002376	1.236	1.148	1.192	0.044	0.253384	1.44121	4140	Hs.35828	MAP/microtubule affinity-regulating kinase 3	||MARK3||CTAK1||CDC25C-ASSOCIATED PROTEIN KINASE 1||MAP/microtubule affinity-regulating kinase 3||MICROTUBULE-ASSOCIATED PROTEIN/MICROTUBULE AFFINITY-REGULATING KINASE 3||	4140	RefSeq	14	14	14q32.32	14q32.3	+	102921523	103039917	ATP binding	protein amino acid phosphorylation
IL6	NM_000600	1.151	1.233	1.192	0.041	0.253384	1.44121	3569	Hs.512234	Interleukin 6 (interferon, beta 2)	||||IL6||Interleukin 6 (interferon, beta 2)||		RefSeq	7	7	7p15.3	7p21	+	22540059	22544856	cytokine activity	B cell differentiation	extracellular space
SGKL	NM_013257	1.157	1.227	1.192	0.034	0.253384	1.44121	23678	Hs.380877	Serum/glucocorticoid regulated kinase-like	||CISK||SGKL||SGK3||SERUM/GLUCOCORTICOID-REGULATED KINASE-LIKE PROTEIN||SERUM/GLUCOCORTICOID-REGULATED KINASE 3||CYTOKINE-INDEPENDENT SURVIVAL KINASE||Serum/glucocorticoid regulated kinase-like||	23678	RefSeq	8	8	8q13.1	8q12.3-8q13.1	+	67850015	67936809	ATP binding	intracellular signaling cascade
USP39	NM_006590	1.222	1.162	1.192	0.03	0.253384	1.44121	10713	Hs.469173	Ubiquitin specific protease 39	||USP39||Ubiquitin specific protease 39||	10713	RefSeq	2	2	2p11.2	2p11.2	+	85754966	85788058	cysteine-type endopeptidase activity	RNA splicing	nucleus
LOC196264	NM_198275	1.168	1.217	1.192	0.024	0.253384	1.44121	196264	Hs.15396	Hypothetical protein LOC196264	||LOC196264||hypothetical protein LOC196264||	196264	RefSeq	11	11	11q23.3	11q23.3	-	117605545	117628221			membrane
DKFZP727G131	NM_145111	1.217	1.168	1.192	0.024	0.253384	1.44121	221786					RefSeq	7		7q22.1		-	98788574	98794185
AKAP13	NM_006738	1.213	1.171	1.192	0.02	0.253384	1.44121	11214	Hs.459211	A kinase (PRKA) anchor protein 13	||BRX||AKAP13||HT31||LBC||LYMPHOID BLAST CRISIS ONCOGENE||A-KINASE ANCHOR PROTEIN 13||A kinase (PRKA) anchor protein 13||	11214	RefSeq	15	15	15q25.3	15q24-q25	+	83724874	84093590	Rho guanyl-nucleotide exchange factor activity	intracellular signaling cascade	membrane fraction
LOC283034	XM_210860	1.212	1.171	1.192	0.02	0.253384	1.44121
ODZ2	XM_047995	1.173	1.211	1.192	0.019	0.253384	1.44121	57451	Hs.155915	Odz, odd Oz/ten-m homolog 2 (Drosophila)	||ODZ2||odz, odd Oz/ten-m homolog 2 (Drosophila)||	57451			5		5q34
KLHDC1	NM_172193	1.172	1.212	1.192	0.019	0.253384	1.44121	122773	Hs.509258	Kelch domain containing 1	||KLHDC1||Kelch domain containing 1||	122773	RefSeq	14	14	14q21.3	14q21.3	+	49229634	49289617
LOC158572	XM_379705	1.207	1.176	1.192	0.015	0.253384	1.44121	158572	Hs.408191	Hypothetical protein LOC158572	||LOC158572||hypothetical protein LOC158572||	158572			X		Xp11.23
SHANK2	NM_012309	1.207	1.178	1.192	0.014	0.253384	1.44121	22941	Hs.268726	SH3 and multiple ankyrin repeat domains 2	||SHANK2||CORTBP1||CORTACTIN-BINDING PROTEIN 1||SH3 and multiple ankyrin repeat domains 2||	22941	RefSeq	11	11	11q13.3	11q13.3-q13.4	-	69991608	70185520	GKAP/Homer scaffold activity	intracellular signaling cascade	cellular component unknown
RIPK3	NM_006871	1.204	1.18	1.192	0.012	0.253384	1.44121	11035	Hs.268551	Receptor-interacting serine-threonine kinase 3	||RIP3||RIPK3||RECEPTOR-INTERACTING PROTEIN 3||RECEPTOR-INTERACTING SERINE/THREONINE KINASE 3||Receptor-interacting serine-threonine kinase 3||	11035	RefSeq	14	14	14q11.2	14q11.2	-	23875071	23879013	ATP binding	protein amino acid phosphorylation
LOC285697	XM_210642	1.182	1.201	1.192	0.009	0.253384	1.44121
MAK	NM_005906	1.196	1.187	1.192	0.004	0.253384	1.44121	4117	Hs.446125	Male germ cell-associated kinase	||MAK||Male germ cell-associated kinase||	4117	RefSeq	6	6	6p24.2	6q22	-	10870941	10939096	ATP binding	cell differentiation
C1ORF38	NM_004848	1.196	1.188	1.192	0.004	0.253384	1.44121	9473	Hs.10649	Chromosome 1 open reading frame 38	||C1orf38||Chromosome 1 open reading frame 38||	9473	RefSeq	1	1	1p35.3	1p35.3	+	27890394	27897326		cell adhesion
LOC390533	XM_372544	1.188	1.196	1.192	0.003	0.253384	1.44121		Hs.404449	Similar to hect domain and RLD 2	||||Similar to hect domain and RLD 2||				15		15q11.2
IKBKAP	NM_003640	1.194	1.19	1.192	0.002	0.253384	1.44121	8518	Hs.494738	Inhibitor of kappa light polypeptide gene enhancer in B-cells, kinase complex-associated protein	||IKAP||IKBKAP||IKK COMPLEX-ASSOCIATED PROTEIN||ELP1, YEAST, HOMOLOG OF||inhibitor of kappa light polypeptide gene enhancer in B-cells, kinase complex-associated protein||INHIBITOR OF KAPPA LIGHT POLYPEPTIDE GENE ENHANCER IN B CELLS, KINASE COMPLEX-ASSOCIATED PROTEIN||	8518	RefSeq	9	9	9q31.3	9q31	-	108709355	108775951	kinase activity	immune response
NAPB	NM_022080	1.19	1.194	1.192	0.001	0.253384	1.44121	63908	Hs.269471	N-ethylmaleimide-sensitive factor attachment protein, beta	||NAPB||N-ethylmaleimide-sensitive factor attachment protein, beta||	63908	RefSeq	20	20	20p11.21	20p12.3-p11.21	-	23303165	23350081	binding	intracellular protein transport	Golgi apparatus
LOC401544	XM_379657	1.278	1.104	1.191	0.087	0.252173	1.43354		Hs.434310	Hypothetical gene supported by BC043559	||||na||hypothetical gene supported by BC043559||	401544			9		9q22.32
POLD4	NM_021173	1.109	1.273	1.191	0.081	0.252173	1.43354	57804	Hs.523829	Polymerase (DNA-directed), delta 4	||POLD4||polymerase (DNA-directed), delta 4||	57804	RefSeq	11	11	11q13.2	11q13	-	66875596	66877593	delta DNA polymerase activity	DNA replication	nucleus
C14ORF154	NM_032233	1.271	1.111	1.191	0.08	0.252173	1.43354	84193	Hs.510407	Chromosome 14 open reading frame 154	||C14orf154||Chromosome 14 open reading frame 154||	84193	RefSeq	14	14	14q32.2	14q32.2	-	98933836	99016979
MCAM	NM_006500	1.264	1.118	1.191	0.073	0.252173	1.43354	4162	Hs.511397	Melanoma cell adhesion molecule	||MCAM||CD146||MELANOMA ADHESION MOLECULE||MELANOMA-ASSOCIATED GLYCOPROTEIN MUC18||Melanoma cell adhesion molecule||	4162	RefSeq	11	11	11q23.3	11q23.3	-	118684187	118693050	protein binding	cell adhesion	integral to plasma membrane
FLJ43826	NM_198502	1.257	1.124	1.191	0.066	0.252173	1.43354	342666	Hs.129645	FLJ43826 protein	||FLJ43826||FLJ43826 protein||	342666	RefSeq	17	17	17q12	17q12	+	34439684	34462984
KIAA0792	XM_375848	1.25	1.132	1.191	0.058	0.252173	1.43354	9725
TZFP	NM_014383	1.246	1.135	1.191	0.055	0.252173	1.43354	27033	Hs.99430	Testis zinc finger protein	||TZFP||FAZF||Testis zinc finger protein||FANCONI ANEMIA ZINC FINGER PROTEIN||	27033	RefSeq	19	19	19q13.12	19q13.1	+	40895669	40899780	nucleic acid binding	negative regulation of transcription from RNA polymerase II promoter	nucleus
GNPDA1	NM_005471	1.233	1.148	1.191	0.042	0.252173	1.43354	10007	Hs.278500	Glucosamine-6-phosphate deaminase 1	||GNPI||GNPDA1||GLUCOSAMINE 6-PHOSPHATE DEAMINASE||Glucosamine-6-phosphate deaminase 1||OSCILLIN, HAMSTER, HOMOLOG OF||	10007	RefSeq	5	5	5q31.3	5q21	-	141360423	141372776	glucosamine-6-phosphate deaminase activity	N-acetylglucosamine metabolism
BUB1B	NM_001211	1.16	1.221	1.191	0.03	0.252173	1.43354	701	Hs.36708	BUB1 budding uninhibited by benzimidazoles 1 homolog beta (yeast)	||hBUBR1||BUB1beta||SSK1||BUB1B||Bub1A||MAD3L||2.7.1.37||MAD3/BUB1-related protein kinase||MITOTIC CHECKPOINT GENE BUB1B||BUB1, S. CEREVISIAE, HOMOLOG OF, BETA||budding uninhibited by benzimidazoles 1 (yeast homolog), beta||BUB1 budding uninhibited by benzimidazoles 1 homolog beta (yeast)||BUDDING UNINHIBITED BY BENZIMIDAZOLES 1, S. CEREVISIAE, HOMOLOG OF, BETA||	701	RefSeq	15	15	15q15.1	15q15	+	38240579	38300613	ATP binding	cell cycle	anaphase-promoting complex
FLJ32783	NM_144968	1.214	1.168	1.191	0.022	0.252173	1.43354	158787	Hs.351743	RIB43A domain with coiled-coils 1	||RIBC1||RIB43A domain with coiled-coils 1||	158787	RefSeq	X	X	Xp11.22	Xp11.22	+	53332859	53339797			flagellum
LOC388497	XM_373790	1.208	1.175	1.191	0.016	0.252173	1.43354		Hs.10095	Hypothetical protein from EUROIMAGE 1669387	||LOC56930||hypothetical protein from EUROIMAGE 1669387||	56930			19		19p13.3
TTPA	NM_000370	1.178	1.204	1.191	0.012	0.252173	1.43354	7274	Hs.69049	Tocopherol (alpha) transfer protein (ataxia (Friedreich-like) with vitamin E deficiency)	||TTP1||TTPA||TOCOPHEROL TRANSFER PROTEIN, ALPHA||tocopherol (alpha) transfer protein (ataxia (Friedreich-like) with vitamin E deficiency)||	7274	RefSeq	8	8	8q12.3	8q13.1-q13.3	-	64136020	64161152	transporter activity	lipid metabolism	cytosol
PLK3	NM_004073	1.2	1.182	1.191	0.008	0.252173	1.43354	1263	Hs.153640	Polo-like kinase 3 (Drosophila)	||FNK||PLK3||CNK||PRK||2.7.1.37||FGF-inducible kinase||cytokine-inducible kinase||proliferation-related kinase||polo-like kinase 3 (Drosophila)||	1263	RefSeq	1	1	1p34.1	1p34.1	+	44935128	44940759	ATP binding	protein amino acid phosphorylation
HSPCB	NM_007355	1.187	1.195	1.191	0.004	0.252173	1.43354	3326	Hs.509736	Heat shock 90kDa protein 1, beta	||HSPC2||HSP90B||HSPCB||HEAT-SHOCK 90-KD PROTEIN 1, BETA||heat shock 90kDa protein 1, beta||	3326	RefSeq	6	6	6p21.1	6p12	+	44322826	44329592	ATP binding	positive regulation of nitric oxide biosynthesis	cytoplasm
RINT-1	NM_021930	1.188	1.195	1.191	0.003	0.252173	1.43354	60561	Hs.302460	Rad50-interacting protein 1	||RINT-1||Rad50-interacting protein 1||	60561	RefSeq	7	7	7q22.3	7q22.3	+	104766620	104802046
LOC153027	XM_041221	1.188	1.194	1.191	0.003	0.252173	1.43354		Hs.507343	RNA binding protein S1, serine-rich domain	||||RNPS1||RNA binding protein S1, serine-rich domain||				4		16p13.3				RNA binding	RNA splicing	nucleus
KIAA1726	XM_370654	1.065	1.315	1.19	0.124	0.250962	1.42588	85463	Hs.376289	KIAA1726 protein	||KIAA1726||KIAA1726 protein||	85463			11		11q22.3
ZAN	NM_003386	1.256	1.124	1.19	0.065	0.250962	1.42588	7455	Hs.307004	Zonadhesin	||ZAN||Zonadhesin||	7455	RefSeq	7	7	7q22.1	7q22	+	99975899	100040069	protein binding	binding of sperm to zona pellucida	apical plasma membrane
PHLDA1	NM_007350	1.166	1.215	1.19	0.024	0.250962	1.42588	22822	Hs.549112	Pleckstrin homology-like domain, family A, member 1	||TDAG51||PHLDA1||T CELL DEATH-ASSOCIATED GENE 51||pleckstrin homology-like domain, family A, member 1||	22822	RefSeq	12	12	12q21.2	12q15	-	74710115	74711948			nucleus
ZNF574	NM_022752	1.21	1.169	1.19	0.02	0.250962	1.42588	64763	Hs.13323	Zinc finger protein 574	||ZNF574||Zinc finger protein 574||	64763	RefSeq	19	19	19q13.2	19q13.2	+	47266357	47277541	nucleic acid binding		nucleus
FLJ32742	NM_152580	1.21	1.17	1.19	0.02	0.250962	1.42588	158722					RefSeq	X		Xp21.3		+	27368186	27411569
KIAA0296	NM_014699	1.294	1.083	1.189	0.105	0.249749	1.41821	9726	Hs.119273	Zinc finger protein 646	||ZNF646||Zinc finger protein 646||	9726	RefSeq	16	16	16p11.2	16p11.2	+	30993268	31002332	nucleic acid binding		nucleus
SLC39A7	NM_006979	1.097	1.281	1.189	0.092	0.249749	1.41821	7922	Hs.278721	Solute carrier family 39 (zinc transporter), member 7	||D6S2244E||HKE4||SLC39A7||KE4, MOUSE, HOMOLOG OF||Solute carrier family 39 (zinc transporter), member 7||SOLUTE CARRIER FAMILY 39 (ZINC TRANSPORTER) MEMBER 7||	7922	RefSeq	6	6	6p21.32	6p21.3	+	33276674	33280191	metal ion transporter activity	metal ion transport	integral to membrane
CTSK	NM_000396	1.231	1.148	1.189	0.041	0.249749	1.41821	1513	Hs.523594	Cathepsin K (pycnodysostosis)	||MGC23107||3.4.22.38||CTS02||PYCD||CTSK||PKND||CTSO1||CTSO2||cathepsin O2||cathepsin X||cathepsin O1||cathepsin K (pycnodysostosis)||cathepsin K preproprotein||	1513	RefSeq	1	1	1q21.2	1q21	-	147581759	147593885	cathepsin K activity	proteolysis and peptidolysis	lysosome
LOC284931	XM_211694	1.158	1.219	1.189	0.03	0.249749	1.41821		Hs.405993	Hypothetical LOC284931	||||na||hypothetical LOC284931||	284931			22		22q13.32
MGC15634	XM_378186	1.164	1.215	1.189	0.025	0.249749	1.41821	84841
KCNQ1	NM_000218	1.167	1.211	1.189	0.022	0.249749	1.41821	3784	Hs.95162	Potassium voltage-gated channel, KQT-like subfamily, member 1	||||KCNQ1OT1||Potassium voltage-gated channel, KQT-like subfamily, member 1||		RefSeq	11	11	11p15.5	11p15	+	2422796	2826915
GUCY2D	NM_000180	1.197	1.18	1.189	0.008	0.249749	1.41821	3000	Hs.309958	Guanylate cyclase 2D, membrane (retina-specific)	||CORD6||LCA1||4.6.1.2||GUC2D||GUC1A4||RETGC-1||GUCY2D||ROS-GC1||RETGC1||CYGD||GUANYLATE CYCLASE 2D, RETINAL||guanylate cyclase 2D, membrane (retina-specific)||	3000	RefSeq	17	17	17p13.1	17p13.1	+	7846716	7864382	ATP binding	cGMP biosynthesis	integral to plasma membrane
LOC388407	NM_203425	1.195	1.182	1.189	0.006	0.249749	1.41821	51337	Hs.368402	Mesenchymal stem cell protein DSCD75	||LOC51337||mesenchymal stem cell protein DSCD75||	51337	RefSeq	8	8	8q24.3	8q24.3	+	143805689	143815345	transporter activity	transport
FIGNL1	NM_022116	1.19	1.188	1.189	0	0.249749	1.41821	63979	Hs.137516	Fidgetin-like 1	||FIGNL1||Fidgetin-like 1||	63979	RefSeq	7	7	7p12.2	7p12.2	-	50286040	50292257	ATP binding
LOC402204	XM_377881	1.237	1.138	1.188	0.049	0.248535	1.41055		Hs.553811	Similar to Transcription initiation factor TFIID subunit 11 (Transcription initiation factor TFIID 28 kDa subunit) (TAF(II)28) (TAFII-28) (TAFII28) (TFIID subunit p30-beta)	||||Similar to Transcription initiation factor TFIID subunit 11 (Transcription initiation factor TFIID 28 kDa subunit) (TAF(II)28) (TAFII-28) (TAFII28) (TFIID subunit p30-beta)||				5		5p15.1
LOC402632	XM_380159	1.238	1.138	1.188	0.049	0.248535	1.41055
MGC14276	NM_153248	1.225	1.151	1.188	0.036	0.248535	1.41055	253150	Hs.549288	Hypothetical protein MGC14276	||MGC14276||hypothetical protein MGC14276||	253150	RefSeq	1	1	1p34.3	1p34.3	-	35109052	35120007	zinc ion binding		nucleus
LOC400745	XM_375698	1.216	1.16	1.188	0.027	0.248535	1.41055		Hs.166270	Hypothetical gene supported by AK124869	||||LOC400745||Hypothetical gene supported by AK124869||				1		1p36.12					intracellular signaling cascade
LOC142910	XM_084377	1.214	1.161	1.188	0.026	0.248535	1.41055
ADAMTS14	NM_080722	1.203	1.172	1.188	0.015	0.248535	1.41055	140766	Hs.352156	A disintegrin-like and metalloprotease (reprolysin type) with thrombospondin type 1 motif, 14	||ADAMTS14||A DISINTEGRIN-LIKE AND METALLOPROTEINASE WITH THROMBOSPONDIN TYPE 1 MOTIF, 14||A disintegrin-like and metalloprotease (reprolysin type) with thrombospondin type 1 motif, 14||	140766	RefSeq	10	10	10q22.1	10q2	+	72102564	72190664	metalloendopeptidase activity	collagen catabolism	extracellular matrix
LOC387648	XM_370542	1.201	1.174	1.188	0.013	0.248535	1.41055		Hs.408581	Similar to supervillin isoform 2; membrane-associated F-actin binding protein p205; archvillin	||||na||similar to supervillin isoform 2; membrane-associated F-actin binding protein p205; archvillin||	387648			10		10p11.23
PRY	NM_004676	1.175	1.201	1.188	0.012	0.248535	1.41055	9081	Hs.158343	PTPN13-like, Y-linked	||||PRY||PTPN13-like, Y-linked||		RefSeq	Y	Y		Yq11.223
KIAA1632	NM_020964	1.176	1.2	1.188	0.011	0.248535	1.41055	57724	Hs.546416	KIAA1632	||KIAA1632||	57724	RefSeq	18	18	18q12.3	18q12.3	-	41691688	41751659
LOC339237	XM_290780	1.197	1.179	1.188	0.008	0.248535	1.41055		Hs.462400	Similar to Envoplakin (210 kDa paraneoplastic pemphigus antigen) (p210) (210 kDa cornified envelope precursor)	||||na||similar to Envoplakin (210 kDa paraneoplastic pemphigus antigen) (p210) (210 kDa cornified envelope precursor)||	339237			17		17p11.2
LOC401135	XM_379268	1.186	1.19	1.188	0.002	0.248535	1.41055
GK001	NM_020198	1.187	1.189	1.188	0	0.248535	1.41055	57003	Hs.202011	GK001 protein	||GK001||GK001 protein||	57003	RefSeq	17	17	17q23.3	17q23.3	-	59176342	59204668
LOC136242	XM_059830	1.04	1.333	1.187	0.146	0.24732	1.40288
DKFZP564B147	NM_015582	1.318	1.055	1.187	0.131	0.24732	1.40288	26071					RefSeq	X		Xq26.3		-	133910490	133911675
LOC402485	XM_380104	1.261	1.113	1.187	0.074	0.24732	1.40288		Hs.21509	Hypothetical LOC402485	||||Hypothetical LOC402485||				7		7
RIMS4	NM_182970	1.131	1.243	1.187	0.055	0.24732	1.40288	140730	Hs.517065	Regulating synaptic membrane exocytosis 4	||RIMS4||Regulating synaptic membrane exocytosis 4||	140730	RefSeq	20	20	20q13.12	20q13.12	-	42813862	42872326		exocytosis	synapse
FLJ30058	NM_144967	1.218	1.155	1.187	0.031	0.24732	1.40288	158763	Hs.22905	Hypothetical protein FLJ30058	||FLJ30058||hypothetical protein FLJ30058||	158763	RefSeq	X	X	Xq26.1	Xq26.1	+	129917750	129949388	GTPase activator activity
PLXDC1	NM_020405	1.159	1.216	1.187	0.028	0.24732	1.40288	57125	Hs.125036	Plexin domain containing 1	||PLXDC1||TEM7||Plexin domain containing 1||TUMOR ENDOTHELIAL MARKER 7||	57125	RefSeq	17	17	17q12	17q21.1	-	34473082	34561298	receptor activity	angiogenesis	integral to membrane
OR52H1	NM_001005289	1.159	1.216	1.187	0.028	0.24732	1.40288	390067	Hs.554540	Olfactory receptor, family 52, subfamily H, member 1	||OR52H1||olfactory receptor, family 52, subfamily H, member 1||	390067			11		11p15.4				olfactory receptor activity	G-protein coupled receptor protein signaling pathway	integral to membrane
IL19	NM_013371	1.214	1.161	1.187	0.026	0.24732	1.40288	29949	Hs.128395	Interleukin 19	||IL19||Interleukin 19||	29949	RefSeq	1	1	1q32.1	1q32.2	+	203390616	203404720	actin binding	apoptosis	extracellular region
PRSS22	NM_022119	1.166	1.208	1.187	0.021	0.24732	1.40288	64063	Hs.459709	Protease, serine, 22	||PRSS22||TRYPTASE, EPSILON||Protease, serine, 22||	64063	RefSeq	16	16	16p13.3	16p13.3	-	2842731	2848144	chymotrypsin activity	proteolysis and peptidolysis
USP6	NM_004505	1.201	1.174	1.187	0.013	0.24732	1.40288	9098	Hs.448851	Ubiquitin specific protease 6 (Tre-2 oncogene)	||USP6||TRE2 ONCOGENE||UBIQUITIN-SPECIFIC PROTEASE 6||ubiquitin specific protease 6 (Tre-2 oncogene)||	9098	RefSeq	17	17	17p13.2	17q11	+	4972410	5019048	cysteine-type endopeptidase activity	ubiquitin cycle	lysosome
CYP2B6	NM_000767	1.2	1.173	1.187	0.013	0.24732	1.40288	1555	Hs.1360	Cytochrome P450, family 2, subfamily B, polypeptide 6	||1.14.14.1||CYP2B6||CPB6||IIB1||CYPIIB6||CYTOCHROME P450, PHENOBARBITAL-INDUCIBLE||CYTOCHROME P450, SUBFAMILY IIB, POLYPEPTIDE 6||cytochrome P450, subfamily IIB (phenobarbital-inducible), polypeptide 6||cytochrome P450, family 2, subfamily B, polypeptide 6||	1555	RefSeq	19	19	19q13.2	19q13.2	+	46189043	46216141	unspecific monooxygenase activity	electron transport	endoplasmic reticulum
MYCT1	NM_025107	1.175	1.199	1.187	0.012	0.24732	1.40288	80177	Hs.18160	Myc target 1	||MYCT1||Myc target 1||	80177	RefSeq	6	6	6q25.2	6q25.2	+	153111151	153135872
FLJ30092	XM_352903	1.198	1.176	1.187	0.01	0.24732	1.40288	196515
SPC12	NM_014041	1.179	1.195	1.187	0.007	0.24732	1.40288	28972	Hs.11125	Signal peptidase complex subunit 1 homolog (S. cerevisiae)	||SPCS1||signal peptidase complex subunit 1 homolog (S. cerevisiae)||	28972	RefSeq	3	3	3p21.1	3p21.1	+	52715165	52717222	signal peptidase activity	proteolysis and peptidolysis	endoplasmic reticulum
TAF4B	XM_290809	1.191	1.182	1.187	0.004	0.24732	1.40288	6875	Hs.369519	TAF4b RNA polymerase II, TATA box binding protein (TBP)-associated factor, 105kDa	||TAF2C2||TAFII105||TAF4B||TATA BOX-BINDING PROTEIN-ASSOCIATED FACTOR C2||TBP-ASSOCIATED FACTOR, RNA POLYMERASE II, 105-KD||TAF4B RNA POLYMERASE II, TATA BOX-BINDING PROTEIN-ASSOCIATED FACTOR, 105-KD||TAF4b RNA polymerase II, TATA box binding protein (TBP)-associated factor, 105kDa||	6875			18		18q11.2				transcription factor activity	regulation of transcription, DNA-dependent	nucleus
STK11IP	NM_052902	1.192	1.182	1.187	0.004	0.24732	1.40288	114790	Hs.22410	Serine/threonine kinase 11 interacting protein	||LIP1||STK11IP||KIAA1898||LKB1-INTERACTING PROTEIN 1||Serine/threonine kinase 11 interacting protein||	114790	RefSeq	2	2	2q35	2q35	+	220288100	220306678
LOC285758	XM_379430	1.189	1.185	1.187	0.002	0.24732	1.40288	285758	Hs.359399	Hypothetical protein LOC285758	||LOC285758||hypothetical protein LOC285758||	285758			6		6q21
LOC388709	XM_373871	1.189	1.185	1.187	0.001	0.24732	1.40288		Hs.523668	Hypothetical LOC388709	||||na||hypothetical LOC388709||	388709			1		1q23.3
TATDN2	XM_376203	1.325	1.046	1.186	0.139	0.246104	1.39521	9797	Hs.475401	TatD DNase domain containing 2	||TATDN2||TatD DNase domain containing 2||	9797			3		3p25.3				hydrolase activity
SERPINC1	NM_000488	1.097	1.275	1.186	0.088	0.246104	1.39521	462	Hs.75599	Serine (or cysteine) proteinase inhibitor, clade C (antithrombin), member 1	||MGC22579||ATIII||AT3||SERPINC1||ANTITHROMBIN III DEFICIENCY||SERPINC1 ANTITHROMBIN III||antithrombin (aa 375-432)||coding sequence signal peptide antithrombin part 1||THROMBOPHILIA, HEREDITARY, DUE TO DEFICIENCY OF AT-III||serine (or cysteine) proteinase inhibitor, clade C (antithrombin), member 1||	462	RefSeq	1	1	1q25.1	1q23-q25.1	-	170604683	170618054	heparin binding	blood coagulation	extracellular region
RGL3	XM_290867	1.107	1.265	1.186	0.079	0.246104	1.39521	57139	Hs.375142	Ral guanine nucleotide dissociation stimulator-like 3	||RGL3||Ral guanine nucleotide dissociation stimulator-like 3||	57139			19		19p13.2
ARMCX2	NM_014782	1.248	1.124	1.186	0.062	0.246104	1.39521	9823	Hs.48924	Armadillo repeat containing, X-linked 2	||ARMCX2||ALEX2||KIAA0512||armadillo repeat containing, X-linked 2||ARM PROTEIN LOST IN EPITHELIAL CANCERS, X CHROMOSOME, 2||	9823	RefSeq	X	X	Xq22.1	Xq21.33-q22.2	-	100716415	100720977	binding
CANP	NM_198947	1.249	1.123	1.186	0.062	0.246104	1.39521	374393	Hs.186579	Cancer-associated nucleoprotein	||CANP||Cancer-associated nucleoprotein||	374393	RefSeq	11	11	11q12.1	11q12.1	+	58631285	58651443		blood coagulation
LOC388809	XM_371405	1.131	1.242	1.186	0.055	0.246104	1.39521		Hs.531586	Similar to bA476I15.3 (novel protein similar to septin)	||||na||similar to bA476I15.3 (novel protein similar to septin)||	388809			4		4q26
LOC402469	XM_379797	1.24	1.132	1.186	0.054	0.246104	1.39521
FAM9C	NM_174901	1.132	1.24	1.186	0.053	0.246104	1.39521	171484	Hs.276694	Family with sequence similarity 9, member C	||FAM9C||family with sequence similarity 9, member C||	171484	RefSeq	X	X	Xp22.2	Xp22.32	-	12813408	12822457			nucleus
TMSB4X	NM_021109	1.144	1.228	1.186	0.042	0.246104	1.39521	7114	Hs.522584	Thymosin, beta 4, X-linked	||PTMB4||TMSB4X||TB4X||PROTHYMOSIN BETA-4||THYMOSIN, BETA-4, X CHROMOSOME||thymosin, beta 4, X-linked||	7114	RefSeq	X	X	Xp22.2	Xq21.3-q22	+	12752883	12755002
FLJ30469	NM_182573	1.215	1.156	1.186	0.029	0.246104	1.39521	284348	Hs.44289	Hypothetical protein FLJ30469	||FLJ30469||hypothetical protein FLJ30469||	284348	RefSeq	19	19	19q13.31	19q13.31	-	48992232	49016626	kinase activity
LOC284352	XM_113978	1.158	1.214	1.186	0.027	0.246104	1.39521	284352	Hs.285363	Hypothetical protein LOC284352	||LOC284352||hypothetical protein LOC284352||	284352			19		19q13.32
ZFP1	NM_153688	1.212	1.161	1.186	0.025	0.246104	1.39521	162239	Hs.388813	Zinc finger protein 1 homolog (mouse)	||ZFP1||Zinc finger protein 1 homolog (mouse)||	162239	RefSeq	16	16	16q22.3	16q22.3	+	73739925	73763486	DNA binding	regulation of transcription, DNA-dependent	nucleus
PRSS21	NM_006799	1.205	1.167	1.186	0.018	0.246104	1.39521	10942	Hs.72026	Protease, serine, 21 (testisin)	||PRSS21||ESP1||EOSINOPHIL SERINE PROTEASE 1||Protease, serine, 21 (testisin)||	10942	RefSeq	16	16	16p13.3	16p13.3	+	2807164	2811717	chymotrypsin activity	proteolysis and peptidolysis	cytoplasm
HIF1A	NM_001530	1.175	1.197	1.186	0.01	0.246104	1.39521	3091	Hs.509554	Hypoxia-inducible factor 1, alpha subunit (basic helix-loop-helix transcription factor)	||HIF1-ALPHA||HIF1A||MOP1||PASD8||HIF-1alpha||ARNT interacting protein||member of PAS superfamily 1||hypoxia-inducible factor 1, alpha subunit isoform 1||hypoxia-inducible factor 1, alpha subunit isoform 2||Hypoxia-inducible factor 1, alpha subunit (basic helix-loop-helix transcription factor)||	3091	RefSeq	14	14	14q23.2	14q21-q24	+	61231991	61284729	RNA polymerase II transcription factor activity, enhancer binding	electron transport	nucleus
HIST4H4	NM_175054	1.178	1.195	1.186	0.008	0.246104	1.39521	121504	Hs.352191	Histone 4, H4	||HIST4H4||histone 4, H4||	121504	RefSeq	12	12	12p12.3	12p12.3	-	14814920	14815332
EBI2	NM_004951	1.19	1.182	1.186	0.003	0.246104	1.39521	1880	Hs.784	Epstein-Barr virus induced gene 2 (lymphocyte-specific G protein-coupled receptor)	||EBI2||EPSTEIN-BARR VIRUS-INDUCED GENE 2||EBV-induced G protein-coupled receptor 2||Epstein-Barr virus induced gene 2 (lymphocyte-specific G protein-coupled receptor)||	1880	RefSeq	13	13	13q32.3	13q32.3	-	98744796	98746418	purinergic nucleotide receptor activity, G-protein coupled	G-protein coupled receptor protein signaling pathway	integral to plasma membrane
TTN	NM_003319	1.185	1.188	1.186	0.001	0.246104	1.39521	7273	Hs.134602	Titin	||||Titin||TTN||		RefSeq	2	2	2q31.2	2q31	-	179216226	179497655	ATP binding	carbohydrate metabolism	Z disc
LOC388799	XM_371402	1.313	1.056	1.185	0.128	0.244887	1.38755
LOC400643	XM_378738	1.078	1.292	1.185	0.106	0.244887	1.38755		Hs.253920	Hypothetical gene supported by AK095347	||||FLJ38028||hypothetical gene supported by AK095347||	400643			18		18p11.31
SI	NM_001041	1.29	1.079	1.185	0.105	0.244887	1.38755	6476	Hs.429596	Sucrase-isomaltase (alpha-glucosidase)	||SI||SUCRASE-ISOMALTASE DEFICIENCY||Sucrase-isomaltase (alpha-glucosidase)||SI DEFICIENCY SUCRASE-ISOMALTASE||SUCROSE INTOLERANCE, CONGENITAL||DISACCHARIDE INTOLERANCE I||SUCROSE-ISOMALTOSE MALABSORPTION, CONGENITAL||	6476	RefSeq	3	3	3q26.1	3q25.2-q26.2	-	166179388	166278984	hydrolase activity, hydrolyzing O-glycosyl compounds	carbohydrate metabolism	Golgi apparatus
CCL4L1	NM_207007	1.29	1.08	1.185	0.104	0.244887	1.38755	388372	Hs.512306	Chemokine (C-C motif) ligand 4-like 2	||||CCL4L1||Chemokine (C-C motif) ligand 4-like 2||		RefSeq	17	17		17q12	+			chemokine activity	chemotaxis	extracellular region
LOC400388	XM_378523	1.093	1.276	1.185	0.091	0.244887	1.38755		Hs.534770	Hypothetical LOC400388	||||na||hypothetical LOC400388||	400388			15		15q23
LOC389533	XM_374226	1.265	1.105	1.185	0.08	0.244887	1.38755		Hs.512430	Hypothetical LOC392749	||||Hypothetical LOC392749||				7		7
NEK4	NM_003157	1.25	1.121	1.185	0.064	0.244887	1.38755	6787	Hs.129550	NIMA (never in mitosis gene a)-related kinase 4	||NRK2||STK2||NEK4||NIMA-RELATED KINASE 4||SERINE/THREONINE PROTEIN KINASE 2||NEVER IN MITOSIS GENE A-RELATED KINASE 4||NIMA (never in mitosis gene a)-related kinase 4||	6787	RefSeq	3	3	3p21.1	3p21.1	-	52719841	52779979	ATP binding	cell cycle	nucleus
LOC400411	XM_378535	1.132	1.238	1.185	0.052	0.244887	1.38755		Hs.161757	Hypothetical LOC400411	||||na||hypothetical LOC400411||	400411			15		15q25.1
CRISP2	NM_003296	1.135	1.236	1.185	0.05	0.244887	1.38755	7180	Hs.2042	Cysteine-rich secretory protein 2	||TSP1||CRISP2||TPX1||TESTIS-SPECIFIC PROTEIN 1||Cysteine-rich secretory protein 2||	7180	RefSeq	6	6	6p12.3	6p21-qter	-	49768030	49789215			extracellular region
FLJ41046	NM_207479	1.146	1.223	1.185	0.038	0.244887	1.38755	400940	Hs.515752	FLJ41046 protein	||FLJ41046||FLJ41046 protein||	400940	RefSeq	2	2	2p25.2	2p25.2	+	6072707	6075627
THUMPD1	NM_017736	1.216	1.155	1.185	0.03	0.244887	1.38755	55623	Hs.460232	THUMP domain containing 1	||THUMPD1||THUMP domain containing 1||	55623	RefSeq	16	16	16p12.3	16p12.3	-	20654214	20660619
LOC387825	XM_370668	1.215	1.155	1.185	0.03	0.244887	1.38755		Hs.546563	Similar to ribosomal protein L13a; 60S ribosomal protein L13a; 23 kD highly basic protein	||||na||similar to ribosomal protein L13a; 60S ribosomal protein L13a; 23 kD highly basic protein||	387825			12		12p13.33-p13.32
RAB15	NM_198686	1.214	1.156	1.185	0.029	0.244887	1.38755	376267	Hs.512492	RAB15, member RAS onocogene family	||RAB15||RAB15, member RAS onocogene family||	376267	RefSeq	14	14	14q23.3	14q23.3	-	64482287	64508551	GTP binding	protein transport
LOC400965	XM_376072	1.155	1.215	1.185	0.029	0.244887	1.38755
LOC399888	XM_374880	1.197	1.172	1.185	0.012	0.244887	1.38755		Hs.502529	Hypothetical gene supported by BC065704	||LOC399888||hypothetical gene supported by BC065704||	399888			11		11p11.2
DDX3Y	NM_004660	1.188	1.182	1.185	0.003	0.244887	1.38755	8653	Hs.99120	DEAD (Asp-Glu-Ala-Asp) box polypeptide 3, Y-linked	||DDX3Y||DBY||DEAD/H BOX 3, Y-LINKED||DEAD (Asp-Glu-Ala-Asp) box polypeptide 3, Y-linked||	8653	RefSeq	Y	Y	Yq11.21	Yq11	+	13454907	13470521	ATP binding
LOC344423	XM_293042	1.187	1.183	1.185	0.002	0.244887	1.38755		Hs.368348	Similar to ribosomal protein S12	||||na||similar to ribosomal protein S12||	344423			2		2p16.1
LOC343705	XM_293157	1.185	1.186	1.185	0	0.244887	1.38755		Hs.120522	Similar to beta-galactoside alpha-2,3-sialyltransferase	||||na||Similar to beta-galactoside alpha-2,3-sialyltransferase||	343705			20		20q11.22
LOC343052	XM_295309	1.309	1.059	1.184	0.125	0.243669	1.37988		Hs.516530	Similar to putative neuronal cell adhesion molecule	||||Similar to putative neuronal cell adhesion molecule||	343052			1		1q21.3
LOC389286	XM_371736	1.278	1.09	1.184	0.094	0.243669	1.37988
LOC390427	XM_372498	1.098	1.271	1.184	0.086	0.243669	1.37988		Hs.446812	Similar to TBP-associated factor 15 isoform 1; TAF15 RNA polymerase II, TATA box binding protein (TBP)-associated factor, 68 kD; TATA box-binding protein-associated factor 2N (RNA-binding protein 56); TATA box binding protein (TBP)-associated facto...	||||similar to TBP-associated factor 15 isoform 1; TAF15 RNA polymerase II, TATA box binding protein (TBP)-associated factor, 68 kD; TATA box-binding protein-associated factor 2N (RNA-binding protein 56); TATA box binding protein (TBP)-associated facto...||	390427			13		13q34
ERCC2	NM_000400	1.125	1.242	1.184	0.058	0.243669	1.37988	2068	Hs.487294	Excision repair cross-complementing rodent repair deficiency, complementation group 2 (xeroderma pigmentosum D)	||ERCC2||XPD||EXCISION-REPAIR, COMPLEMENTING DEFECTIVE, IN CHINESE HAMSTER, 2||excision repair cross-complementing rodent repair deficiency, complementation group 2 protein||DNA REPAIR DEFECT EM9 OF CHINESE HAMSTER OVARY CELLS, COMPLEMENTATION OF||excision repair cross-complementing rodent repair deficiency, complementation group 2 (xeroderma pigmentosum D)||	2068	RefSeq	19	19	19q13.32	19q13.3	-	50546685	50565669	5' to 3' DNA helicase activity	induction of apoptosis	nucleus
TDE2L	NM_178865	1.129	1.239	1.184	0.054	0.243669	1.37988	347735	Hs.270655	Tumor differentially expressed 2-like	||TDE2L||Tumor differentially expressed 2-like||	347735	RefSeq	1	1	1p35.2	1p35.1	+	31555055	31576617			integral to membrane
SPPL2A	NM_032802	1.235	1.133	1.184	0.05	0.243669	1.37988	84888	Hs.401537	Signal peptide peptidase-like 2A	||IMP3||SPPL2A||SPP-LIKE 2A||INTRAMEMBRANE PROTEASE 3||signal peptide peptidase-like 2A||	84888	RefSeq	15	15	15q21.2	15q21.2	-	48787066	48845165	D-alanyl-D-alanine endopeptidase activity	proteolysis and peptidolysis	integral to membrane
AVPR1A	NM_000706	1.139	1.229	1.184	0.045	0.243669	1.37988	552	Hs.2131	Arginine vasopressin receptor 1A	||AVPR1A||V1a vasopressin receptor||V1-vascular vasopressin receptor AVPR1A||vascular/hepatic-type arginine vasopressin receptor||antidiuretic hormone receptor 1A||arginine vasopressin receptor 1A||SCCL vasopressin subtype 1a receptor||	552	RefSeq	12	12	12q14.2	12q14-q15	-	61826482	61832857	protein kinase C binding	G-protein coupled receptor protein signaling pathway	endosome
WHSC2	NM_005663	1.224	1.144	1.184	0.039	0.243669	1.37988	7469	Hs.21771	Wolf-Hirschhorn syndrome candidate 2	||WHSC2||NELFA||Wolf-Hirschhorn syndrome candidate 2||NEGATIVE ELONGATION FACTOR POLYPEPTIDE A||	7469	RefSeq	4	4	4p16.3	4p16.3	-	1951683	1977980		development	nucleus
RAPGEF3	NM_006105	1.222	1.146	1.184	0.037	0.243669	1.37988	10411	Hs.8578	Rap guanine nucleotide exchange factor (GEF) 3	||EPAC||RAPGEF3||cAMP-GEFI||EXCHANGE PROTEIN ACTIVATED BY cAMP||RAP GUANINE NUCLEOTIDE EXHANGE FACTOR 3||cAMP-REGULATED GUANINE NUCLEOTIDE EXCHANGE FACTOR I||Rap guanine nucleotide exchange factor (GEF) 3||	10411	RefSeq	12	12	12q13.11	12q13.1	-	46417293	46438822	3',5'-cAMP binding	cell proliferation	cAMP-dependent protein kinase complex
GSTA5	NM_153699	1.212	1.157	1.184	0.027	0.243669	1.37988	221357	Hs.553652	Glutathione S-transferase A5	||GSTA5||glutathione S-transferase A5||GLUTATHIONE S-TRANSFERASE, ALPHA-5||	221357	RefSeq	6	6	6p12.2	6p12.3	-	52804498	52818852	glutathione transferase activity	metabolism
AVPR1B	NM_000707	1.162	1.206	1.184	0.021	0.243669	1.37988	553	Hs.1372	Arginine vasopressin receptor 1B	||AVPR3||AVPR1B||vasopressin V1B receptor||pituitary vasopressin receptor 3||antidiuretic hormone receptor 1B||arginine vasopressin receptor 3||arginine vasopressin receptor 1B||ANTIDIURETIC HORMONE, RECEPTOR FOR, V1B||	553	RefSeq	1	1	1q32.1	1q32	+	202767010	202774698	protein kinase C binding	G-protein coupled receptor protein signaling pathway	endosome
GSK3B	NM_002093	1.2	1.168	1.184	0.016	0.243669	1.37988	2932	Hs.445733	Glycogen synthase kinase 3 beta	||GSK3B||GLYCOGEN SYNTHASE KINASE 3-BETA||Glycogen synthase kinase 3 beta||	2932	RefSeq	3	3	3q13.33	3q13.3	-	121028237	121295203	ATP binding	Wnt receptor signaling pathway
FLJ25339	XM_375358	1.199	1.169	1.184	0.014	0.243669	1.37988	221191	Hs.411239	Plasma kallikrein-like protein 4	||FLJ25339||Klkbl4||Plasma kallikrein-like protein 4||	221191			16		16q21				chymotrypsin activity	proteolysis and peptidolysis
LOC402466	XM_380091	1.193	1.174	1.184	0.009	0.243669	1.37988		Hs.552636	Hypothetical gene supported by BC039682	||||LOC401318||LOC401319||Hypothetical gene supported by BC039682||	401312			7		7p15.3
KRTAP21-1	NM_181619	1.181	1.188	1.184	0.003	0.243669	1.37988	337977					RefSeq	21		21q22.11		-	31049327	31049567
LOC392943	XM_374625	1.109	1.258	1.183	0.074	0.24245	1.37222		Hs.549342	Similar to hypothetical protein	||||Similar to hypothetical protein||	392943			7		7q11.23
LOC392208	XM_373246	1.254	1.111	1.183	0.071	0.24245	1.37222		Hs.28664	Similar to 60S ribosomal protein L17 (L23)	||||na||similar to 60S ribosomal protein L17 (L23)||	392208			8		8p12
IPP	NM_005897	1.253	1.113	1.183	0.07	0.24245	1.37222	3652	Hs.157180	Intracisternal A particle-promoted polypeptide	||IPP||intracisternal A particle-promoted polypeptide||	3652	RefSeq	1	1	1p34.1	1p34-p32	-	45833501	45834957	actin binding		actin cytoskeleton
GAPDS	NM_014364	1.246	1.12	1.183	0.063	0.24245	1.37222	26330	Hs.248017	Glyceraldehyde-3-phosphate dehydrogenase, spermatogenic	||GAPDHS||GAPD2||GAPDS||Glyceraldehyde-3-phosphate dehydrogenase, spermatogenic||GLYCERALDEHYDE-3-PHOSPHATE DEHYDROGENASE, TESTIS-SPECIFIC||	26330	RefSeq	19	19	19q13.12	19q13.1	+	40716203	40728058	NAD binding	glucose metabolism
ZC3HDC3	NM_015117	1.121	1.246	1.183	0.062	0.24245	1.37222	23144	Hs.521915	Zinc finger CCCH type domain containing 3	||ZC3HDC3||zinc finger CCCH-type domain containing 3||Zinc finger CCCH type domain containing 3||	23144	RefSeq	8	8	8q24.3	8q24.3	-	144590974	144694746	nucleic acid binding
LOC338749	XM_294692	1.139	1.227	1.183	0.043	0.24245	1.37222		Hs.195363	Hypothetical LOC338749	||||na||hypothetical LOC338749||	338749			11		11p15.4
IL13	NM_002188	1.214	1.151	1.183	0.031	0.24245	1.37222	3596	Hs.845	Interleukin 13	||IL13||Interleukin 13||	3596	RefSeq	5	5	5q23.3	5q31	+	132021763	132024700	chemokine activity	antimicrobial humoral response (sensu Vertebrata)	extracellular region
ABCG5	NM_022436	1.212	1.154	1.183	0.029	0.24245	1.37222	64240	Hs.132992	ATP-binding cassette, sub-family G (WHITE), member 5 (sterolin 1)	||ABCG5||ATP-BINDING CASSETTE, SUBFAMILY G, MEMBER 5||ATP-binding cassette, sub-family G (WHITE), member 5 (sterolin 1)||	64240	RefSeq	2	2	2p21	2p21	-	43951261	43977609	ATP binding	cholesterol absorption	integral to membrane
SQSTM1	NM_003900	1.154	1.212	1.183	0.028	0.24245	1.37222	8878	Hs.529892	Sequestosome 1	||SQSTM1||Sequestosome 1||UBIQUITIN-BINDING PROTEIN P62||	8878	RefSeq	5	5	5q35.3	5q35	+	179180502	179197681	SH2 domain binding	endosome transport	cytosol
ABL2	NM_005158	1.208	1.158	1.183	0.024	0.24245	1.37222	27	Hs.159472	V-abl Abelson murine leukemia viral oncogene homolog 2 (arg, Abelson-related gene)	||2.7.1.112||ABL2||ONCOGENE ABLL||ONCOGENE ABL2||ONCOGENE ARG ABL2/ETV6 FUSION GENE||Abelson murine leukemia viral (v-abl) oncogene homolog 2||v-abl Abelson murine leukemia viral oncogene homolog 2 isoform b||v-abl Abelson murine leukemia viral oncogene homolog 2 isoform a||v-abl Abelson murine leukemia viral oncogene homolog 2 (arg, Abelson-related gene)||	27	RefSeq	1	1	1q25.2	1q24-q25	-	175808413	175843842	ATP binding	intracellular signaling cascade	cytoplasm
GASP	NM_014710	1.201	1.165	1.183	0.018	0.24245	1.37222	9737	Hs.522730	G protein-coupled receptor associated sorting protein 1	||KIAA0443||GPRASP1||GASP||G PROTEIN-COUPLED RECEPTOR-ASSOCIATED SORTING PROTEIN||G protein-coupled receptor associated sorting protein 1||	9737	RefSeq	X	X	Xq22.1	Xq22.1	+	101712586	101719523	receptor activity	transport
CAGLP	NM_138705	1.167	1.2	1.183	0.016	0.24245	1.37222	163688	Hs.85902	Calmodulin-like 6	||CALML6||CAGLP||Calmodulin-like 6||	163688	RefSeq	1	1	1p36.33	1p36.33	+	1878708	1880895	calcium ion binding
WDR7	NM_015285	1.191	1.175	1.183	0.007	0.24245	1.37222	23335	Hs.465213	WD repeat domain 7	||WDR7||WD repeat domain 7||	23335	RefSeq	18	18	18q21.2	18q21.1-q22	+	52490744	52848019
LOC387764	XM_373498	1.188	1.179	1.183	0.004	0.24245	1.37222		Hs.512246	Hypothetical LOC387764	||||na||hypothetical LOC387764||	387764			11		11p11.2
DPT	NM_001937	1.18	1.186	1.183	0.002	0.24245	1.37222	1805	Hs.80552	Dermatopontin	||DPT||Dermatopontin||TRAMP||dermatopontin precursor||tyrosine-rich acidic matrix protein||	1805	RefSeq	1	1	1q24.2	1q12-q23	-	165396364	165430086	protein binding	cell adhesion	extracellular matrix (sensu Metazoa)
RPS27L	NM_015920	1.299	1.065	1.182	0.117	0.24123	1.36455	51065	Hs.108957	Ribosomal protein S27-like	||RPS27L||ribosomal protein S27-like||	51065	RefSeq	15	15	15q22.2	15q22.2	-	61233107	61236729	structural constituent of ribosome	protein biosynthesis	ribosome
LOC388939	XM_371488	1.09	1.273	1.182	0.091	0.24123	1.36455		Hs.354243	Similar to CDNA sequence BC027072	||||FLJ34931||similar to cDNA sequence BC027072||	388939			2		2p23.2
HTR1A	NM_000524	1.096	1.268	1.182	0.086	0.24123	1.36455	3350	Hs.247940	5-hydroxytryptamine (serotonin) receptor 1A	||HTR1A||SEROTONIN 5-HT-1A RECEPTOR||5-@HYDROXYTRYPTAMINE RECEPTOR 1A||5-hydroxytryptamine (serotonin) receptor 1A||BETA-2-ADRENERGIC RECEPTOR-LIKE PROTEIN G-21||	3350	RefSeq	5	5	5q12.3	5q11.2-q13	-	63292033	63293302	receptor activity	G-protein coupled receptor protein signaling pathway	integral to plasma membrane
RYR1	NM_000540	1.266	1.097	1.182	0.084	0.24123	1.36455	6261	Hs.466664	Ryanodine receptor 1 (skeletal)	||RYR1||SKRR||RYDR||SKELETAL MUSCLE RYANODINE RECEPTOR||RYANODINE RECEPTOR, SKELETAL MUSCLE||Ryanodine receptor 1 (skeletal)||SARCOPLASMIC RETICULUM CALCIUM RELEASE CHANNEL||	6261	RefSeq	19	19	19q13.2	19q13.1	+	43616179	43770012	calcium channel activity	B cell differentiation	integral to membrane
AP1S2	NM_003916	1.244	1.12	1.182	0.061	0.24123	1.36455	8905	Hs.121592	Adaptor-related protein complex 1, sigma 2 subunit	||AP1S2||CLATHRIN-ASSOCIATED/ASSEMBLY/ADAPTOR PROTEIN, SMALL 1-LIKE||CLATHRIN ADAPTOR COMPLEX AP1, SIGMA-1B SUBUNIT||ADAPTOR-RELATED PROTEIN COMPLEX 1, SIGMA-2 SUBUNIT||Adaptor-related protein complex 1, sigma 2 subunit||	8905	RefSeq	X	X	Xp22.2	Xp22.2	-	15603585	15632757	protein transporter activity	intracellular protein transport	AP-1 adaptor complex
LOC391847	XM_373099	1.234	1.129	1.182	0.052	0.24123	1.36455		Hs.534749	Similar to hypothetical protein	||||na||Similar to hypothetical protein||	391847			5		5q35.1
THSD2	NM_032784	1.134	1.23	1.182	0.048	0.24123	1.36455	84870	Hs.135254	Thrombospondin, type I, domain containing 2	||THSD2||thrombospondin, type I, domain containing 2||	84870	RefSeq	6	6	6q22.33	6q22.33	+	127481748	127559877	electron transporter activity	electron transport
CYR61	NM_001554	1.138	1.226	1.182	0.044	0.24123	1.36455	3491	Hs.8867	Cysteine-rich, angiogenic inducer, 61	||CYR61||IGFBP10||Cysteine-rich, angiogenic inducer, 61||INSULIN-LIKE GROWTH FACTOR-BINDING PROTEIN 10||CYSTEINE-RICH PROTEIN 61, MOUSE, HOMOLOG OF||	3491	RefSeq	1	1	1p22.3	1p31-p22	+	85758480	85761410	heparin binding	cell adhesion	extracellular region
LOC126248	NM_173479	1.138	1.226	1.182	0.044	0.24123	1.36455	126248	Hs.211046	Hypothetical protein LOC126248	||LOC126248||hypothetical protein LOC126248||	126248	RefSeq		19		19q13.11					electron transport
FLJ32965	NM_182506	1.227	1.138	1.182	0.044	0.24123	1.36455	139422	Hs.447363	Melanoma antigen family B, 10	||MAGEB10||melanoma antigen family B, 10||	139422	RefSeq	X	X	Xp21.3	Xp21.3	+	27585763	27600788
LOC400655	XM_378753	1.142	1.222	1.182	0.039	0.24123	1.36455		Hs.397449	Hypothetical gene supported by BC013370; BC034583	||||LOC400655||hypothetical gene supported by BC013370; BC034583||	400655			18		18q22.3
LOC164045	XM_371267	1.208	1.156	1.182	0.025	0.24123	1.36455	164045	Hs.434130	Hypothetical protein LOC164045	||LOC164045||hypothetical protein LOC164045||	164045			1		1p22.2
FBXO39	NM_153230	1.207	1.158	1.182	0.024	0.24123	1.36455	162517	Hs.368364	F-box protein 39	||FBXO39||FBX39||F-box protein 39||F-BOX ONLY PROTEIN 39||	162517	RefSeq	17	17	17p13.1	17p13.1	+	6620295	6631688		ubiquitin cycle
NAGS	NM_153006	1.198	1.167	1.182	0.015	0.24123	1.36455	162417	Hs.8876	N-acetylglutamate synthase	||NAGS||N-acetylglutamate synthase||	162417	RefSeq	17	17	17q21.31	17q21.31	+	39437557	39441495	acetylglutamate kinase activity	amino acid biosynthesis
LOC347438	XM_293352	1.191	1.173	1.182	0.008	0.24123	1.36455
AIPL1	NM_014336	1.055	1.307	1.181	0.126	0.240009	1.35688	23746	Hs.279887	Aryl hydrocarbon receptor interacting protein-like 1	||AIPL1||ARYLHYDROCARBON-INTERACTING RECEPTOR PROTEIN-LIKE 1||Aryl hydrocarbon receptor interacting protein-like 1||	23746	RefSeq	17	17	17p13.2	17p13.1	-	6268594	6279173	binding	protein folding	nucleus
ARHGAP6	NM_001174	1.07	1.293	1.181	0.111	0.240009	1.35688	395	Hs.435291	Rho GTPase activating protein 6	||rhoGAPX-1||RHOGAP6||ARHGAP6||RHO-GTPase-ACTIVATING PROTEIN 6||GTPase-ACTIVATING PROTEIN, RHO, 6||Rho GTPase activating protein 6||Rho GTPase activating protein 6 isoform 4||Rho GTPase activating protein 6 isoform 5||Rho GTPase activating protein 6 isoform 1||Rho GTPase activating protein 6 isoform 2||Rho GTPase activating protein 6 isoform 3||	395	RefSeq	X	X	Xp22.2	Xp22.3	-	10915323	11443478	Rho GTPase activator activity	Rho protein signal transduction	actin filament
LOC149620	XM_086604	1.105	1.256	1.181	0.075	0.240009	1.35688		Hs.523473	Similar to Nuclear receptor binding factor 2	||||na||similar to Nuclear receptor binding factor 2||	137829			1		1p13.3
LOC392997	XM_374655	1.25	1.113	1.181	0.068	0.240009	1.35688
GUCA1C	NM_005459	1.123	1.239	1.181	0.057	0.240009	1.35688	9626	Hs.233363	Guanylate cyclase activator 1C	||GCAP3||GUCA1C||guanylate cyclase activator 1C||GUANYLATE CYCLASE-ACTIVATING PROTEIN, PHOTORECEPTOR 3||	9626	RefSeq	3	3	3q13.13	3q13.1	-	110109339	110155310	calcium ion binding	signal transduction
PCDH7	NM_002589	1.134	1.229	1.181	0.047	0.240009	1.35688	5099	Hs.479439	BH-protocadherin (brain-heart)	||PCDH7||BHPCDH||PROTOCADHERIN 7||BH-protocadherin (brain-heart)||BRAIN-HEART PROTOCADHERIN||	5099	RefSeq	4	4	4p15.1	4p15	+	30398305	30409107	calcium ion binding	cell adhesion	integral to plasma membrane
LOC401895	XM_377500	1.139	1.223	1.181	0.042	0.240009	1.35688
FLJ40089	NM_182496	1.215	1.148	1.181	0.033	0.240009	1.35688	120935	Hs.210377	Hypothetical protein FLJ40089	||FLJ40089||hypothetical protein FLJ40089||	120935	RefSeq	12	12	12q23.1	12q23.1	-	94763294	94838896
C1QA	NM_015991	1.15	1.211	1.181	0.03	0.240009	1.35688	712	Hs.9641	Complement component 1, q subcomponent, alpha polypeptide	||C1QA||SERUM C1q||COMPLEMENT COMPONENT C1q, A CHAIN||COMPLEMENT COMPONENT 1, q SUBCOMPONENT, ALPHA POLYPEPTIDE||complement component 1, q subcomponent, alpha polypeptide precursor||	712	RefSeq	1	1	1p36.12	1p36.3-p34.1	+	22709405	22711405		cell-cell signaling	complement component C1q complex
FLJ35696	NM_207387	1.157	1.206	1.181	0.024	0.240009	1.35688	388341	Hs.25425	FLJ35696 protein	||FLJ35696||FLJ35696 protein||	388341	RefSeq	17	17	17p11.2	17p11.2	-	16286052	16335889
RAB1B	NM_030981	1.205	1.158	1.181	0.023	0.240009	1.35688	81876	Hs.300816	RAB1B, member RAS oncogene family	||RAB1B||RAB1B, member RAS oncogene family||	81876	RefSeq	11	11	11q13.2	11q12	+	65792680	65801539	DNA binding	intracellular protein transport
KIAA0073	NM_015342	1.299	1.06	1.18	0.119	0.238787	1.34922	23398	Hs.121432	KIAA0073 protein	||KIAA0073||PPWD1||KIAA0073 protein||peptidylprolyl isomerase domain and WD repeat containing 1||	23398	RefSeq	5	5	5q12.3	5q12.3	+	64894890	64919124		protein folding
LOC391749	XM_373061	1.291	1.069	1.18	0.11	0.238787	1.34922
LOC401679	XM_377185	1.095	1.266	1.18	0.085	0.238787	1.34922		Hs.534818	Similar to filamin-binding LIM protein-1; likely ortholog of mouse CSX-associated LIM	||||na||similar to filamin-binding LIM protein-1; likely ortholog of mouse CSX-associated LIM||	401679			11		11p11.2
ZNF322B	NM_199005	1.24	1.121	1.18	0.059	0.238787	1.34922	387328	Hs.530271	HLA complex group 12	||||HCG12||HLA complex group 12||		RefSeq	9	9	9q22.33	6p21.3	-	97039091	97041465
LOC389268	XM_374110	1.233	1.128	1.18	0.052	0.238787	1.34922		Hs.59735	Hypothetical LOC389268	||||na||hypothetical LOC389268||	389268			5		5p15.33
LOC401387	XM_376648	1.231	1.13	1.18	0.05	0.238787	1.34922		Hs.549360	Similar to hypothetical protein 4932412H11	||||Similar to hypothetical protein 4932412H11||				7		7
IL6R	NM_000565	1.23	1.131	1.18	0.049	0.238787	1.34922	3570	Hs.135087	Interleukin 6 receptor	||IL6R||IL6RA||CD126||Interleukin 6 receptor||INTERLEUKIN 6 RECEPTOR, ALPHA||	3570	RefSeq	1	1	1q21.3	1q21	+	151190741	151253261	enzyme binding	cell proliferation	extracellular region
IL1RL1LG	NM_006858	1.228	1.132	1.18	0.047	0.238787	1.34922	11018	Hs.515139	Transmembrane emp24 domain containing 1	||TMED1||IL1RL1LG||IL1RL1-BINDING PROTEIN||INTERLEUKIN 1 RECEPTOR-LIKE 1 LIGAND||Transmembrane emp24 domain containing 1||	11018	RefSeq	19	19	19p13.2	19p13.2	-	10804114	10807983	protein carrier activity	cell-cell signaling	integral to membrane
SLC26A4	NM_000441	1.142	1.219	1.18	0.038	0.238787	1.34922	5172	Hs.512611	Solute carrier family 26, member 4	||SLC26A4||PENDRIN||PDS GENE||Solute carrier family 26, member 4||	5172	RefSeq	7	7	7q22.3	7q31	+	106895030	106952201	chloride transporter activity	perception of sound	integral to membrane
USP15	NM_006313	1.147	1.213	1.18	0.033	0.238787	1.34922	9958	Hs.434951	Ubiquitin specific protease 15	||USP15||UBIQUITIN-SPECIFIC PROTEASE 15||Ubiquitin specific protease 15||	9958	RefSeq	12	12	12q14.1	12q14	+	60940453	61086165	cysteine-type endopeptidase activity	ubiquitin cycle
USH1C	NM_005709	1.149	1.212	1.18	0.031	0.238787	1.34922	10083	Hs.502072	Usher syndrome 1C (autosomal recessive, severe)	||HARMONIN||USH1C||PDZ73||USH1C GENE||PDZ DOMAIN-CONTAINING PROTEIN, 73-KD||Usher syndrome 1C (autosomal recessive, severe)||	10083	RefSeq	11	11	11p15.1	11p15.1-p14	-	17472035	17522525	protein binding	intracellular signaling cascade	cellular component unknown
LOC219612	XM_168585	1.15	1.21	1.18	0.03	0.238787	1.34922		Hs.552615	Mucin 11	||||MUC11||Mucin 11||				7		7q22				extracellular matrix structural constituent	biological process unknown	extracellular region
RPP14	NM_007042	1.201	1.16	1.18	0.02	0.238787	1.34922	11102	Hs.446320	Ribonuclease P 14kDa subunit	||RPP14||RIBONUCLEASE P, 14-KD SUBUNIT||ribonuclease P 14kDa subunit||	11102	RefSeq	3	3	3p14.3	3p14.3	+	58267041	58279262	RNA binding	tRNA processing	nucleus
SATB1	NM_002971	1.163	1.196	1.18	0.016	0.238787	1.34922	6304	Hs.517717	Special AT-rich sequence binding protein 1 (binds to nuclear matrix/scaffold-associating DNA's)	||||SATB1||Special AT-rich sequence binding protein 1 (binds to nuclear matrix/scaffold-associating DNA's)||		RefSeq	3	3	3p24.3	3p23	-	18364438	18440344	double-stranded DNA binding	establishment and/or maintenance of chromatin architecture	nucleus
KIS	NM_144624	1.19	1.169	1.18	0.01	0.238787	1.34922	127933					RefSeq	1		1q23.3		+	159199290	159224018
C22ORF23	NM_032561	1.176	1.185	1.18	0.004	0.238787	1.34922	84645	Hs.517612	Chromosome 22 open reading frame 23	||C22orf23||Chromosome 22 open reading frame 23||	84645	RefSeq	22	22	22q13.1	22q13.1	-	36664032	36674103	molecular function unknown	biological process unknown	cellular component unknown
PGAM1	NM_002629	1.184	1.177	1.18	0.003	0.238787	1.34922	5223	Hs.447492	Phosphoglycerate mutase 1 (brain)	||PGAM1||PGAMA||PGAMB||PHOSPHOGLYCERATE MUTASE, BRAIN||PGAM1 PHOSPHOGLYCERATE MUTASE A||Phosphoglycerate mutase 1 (brain)||	5223	RefSeq	10	10	10q24.1	10q25.3	+	99176016	99183187	bisphosphoglycerate mutase activity	glycolysis	cytosol
RPH3A	NM_014954	1.086	1.273	1.179	0.093	0.237564	1.34155	22895	Hs.21239	Rabphilin 3A homolog (mouse)	||RPH3A||rabphilin 3A homolog (mouse)||	22895	RefSeq	12	12	12q24.13	12q24.13	+	111692461	111797964	Rab GTPase binding	intracellular protein transport	membrane
SYT4	NM_020783	1.124	1.233	1.179	0.054	0.237564	1.34155	6860	Hs.8059	Synaptotagmin IV	||SYT4||SYNAPTOTAGMIN 4||synaptotagmin IV||	6860	RefSeq	18	18	18q12.3	18q12.3	-	39101856	39111342	calcium ion binding	regulation of calcium ion-dependent exocytosis	integral to membrane
LOC340543	XM_291334	1.126	1.231	1.179	0.052	0.237564	1.34155
LOC389161	XM_374057	1.223	1.135	1.179	0.044	0.237564	1.34155		Hs.370889	Chromosome 3 open reading frame 16	||C3orf16||Chromosome 3 open reading frame 16||	389161			3		3q25.1
BRD4	NM_014299	1.142	1.217	1.179	0.037	0.237564	1.34155	23476	Hs.187763	Bromodomain containing 4	||BRD4||MCAP||BROMODOMAIN-CONTAINING PROTEIN 4||MITOTIC CHROMOSOME-ASSOCIATED PROTEIN||Bromodomain containing 4||HUNK1 BRD4/NUT FUSION GENE||	23476	RefSeq	19	19	19p13.12	19p13.1	-	15220331	15252262			nucleus
LTBR	NM_002342	1.216	1.142	1.179	0.036	0.237564	1.34155	4055	Hs.1116	Lymphotoxin beta receptor (TNFR superfamily, member 3)	||TNFCR||LTBR||LT-BETA-R||LYMPHOTOXIN-BETA RECEPTOR||LYMPHOTOXIN B RECEPTOR||TUMOR NECROSIS FACTOR C RECEPTOR||lymphotoxin beta receptor (TNFR superfamily, member 3)||	4055	RefSeq	12	12	12p13.31	12p13	+	6363617	6370993	protein binding	apoptosis	integral to membrane
LOC343637	XM_297816	1.144	1.213	1.179	0.034	0.237564	1.34155		Hs.444980	Chromosome 20 open reading frame 182	||C20orf182||LOC343637||Chromosome 20 open reading frame 182||	343637			20		20p13				electron transporter activity	electron transport
CYT19	NM_020682	1.146	1.212	1.179	0.033	0.237564	1.34155	57412	Hs.123461	Arsenic (+3 oxidation state) methyltransferase	||AS3MT||Arsenic (+3 oxidation state) methyltransferase||	57412	RefSeq	10	10	10q24.32	10q24.32	+	104619262	104651643	arsenite methyltransferase activity	arsonoacetate metabolism	cytosol
LOC387789	XM_373509	1.207	1.151	1.179	0.028	0.237564	1.34155		Hs.450659	Hypothetical gene supported by BC065746	||||na||hypothetical gene supported by BC065746||	387789			11		11q13.4
NR3C2	NM_000901	1.198	1.159	1.179	0.019	0.237564	1.34155	4306	Hs.163924	Nuclear receptor subfamily 3, group C, member 2	||MR||MLR||MCR||NR3C2||ALDOSTERONE RECEPTOR||MINERALOCORTICOID RECEPTOR||nuclear receptor subfamily 3, group C, member 2||	4306	RefSeq	4	4	4q31.23	4q31.1	-	149357524	149721128	steroid binding	excretion	nucleus
ACK1	NM_005781	1.164	1.194	1.179	0.014	0.237564	1.34155	10188	Hs.518513	Tyrosine kinase, non-receptor, 2	||ACK1||TNK2||ACTIVATED P21CDC42HS KINASE||Tyrosine kinase, non-receptor, 2||	10188	RefSeq	3	3	3q29	3q29	-	197078545	197124265	ATP binding	cytoskeleton organization and biogenesis	cytoplasm
LOC149643	XM_086616	1.193	1.164	1.179	0.014	0.237564	1.34155	199953
GPR126	NM_020455	1.191	1.167	1.179	0.012	0.237564	1.34155	57211	Hs.318894	G protein-coupled receptor 126	||GPR126||G protein-coupled receptor 126||	57211	RefSeq	6	6	6q24.1	6q24.1	+	142664861	142806785	G-protein coupled receptor activity	neuropeptide signaling pathway	integral to membrane
WIT-1	NM_015855	1.166	1.192	1.179	0.012	0.237564	1.34155	51352	Hs.546393	Wilms tumor associated protein	||WIT-1||WIT1 GENE||Wilms tumor associated protein||	51352	RefSeq	11	11	11p13	11p13	+	32416050	32418194	molecular function unknown	cell proliferation	cellular component unknown
FLJ35681	NM_175900	1.168	1.189	1.179	0.01	0.237564	1.34155	283897	Hs.331095	Chromosome 16 open reading frame 54	||C16orf54||FLJ35681||Chromosome 16 open reading frame 54||	283897	RefSeq	16	16	16p11.2	16p11.2	-	29661288	29664828
LOC284623	XM_211557	1.172	1.186	1.179	0.006	0.237564	1.34155		Hs.149533	Hypothetical LOC284623	||||na||hypothetical LOC284623||	284623			1		1q23.1
[truncated: 1,163 more rows]

## Sheet: siRNAs that inhibit pigment
Gene	accession#	abs/ctg ratio 1	abs/ctg ratio 2	avg	stdev	log 2	z-score	Locus ID	Unigene	Gene Name	Aliases	LocusLink	Type	Chromosome (from UCSC)	Chromosome (from SOURCE)	Map (UCSC)	Map (SOURCE)	Strand	Start	End	GO: Molecular Function	GO: Biological Process	GO: Cellular Component
[truncated: 2,369 more rows]
